# Supplementary material for: Rapid Emergence and Evolution of SARS-CoV-2 Intrahost Variants among COVID-19 Patients with Prolonged Infections, Singapore
Source: Emerg Infect Dis. 2025 Aug;31(8):1537–49. doi: 10.3201/eid3108.241419 (PMC12309778; doi:10.3201/eid3108.241419)
Supplement: Appendix 1 — Additional parameters from study of rapid emergence and evolution of SARS-CoV-2 intrahost variants among COVID-19 patients with prolonged infections, Singapore [file 24-1419-Techapp-s1.xlsx]

## Sheet: Appendix 1 Table 1
Article DOI: https://doi.org/10.3201/eid3108.241419
EID cannot ensure accessibility for supplementary materials supplied by authors. Readers who have difficulty accessing supplementary content should contact the authors for assistance.
Rapid Emergence and Evolution of SARS-CoV-2 Intrahost Variants among COVID-19 Patients with Prolonged Infections, Singapore
Appendix 1
Appendix 1 Table 1. Distribution of intrahost variants in each patient.
Patients	Gene	Nucleotide substitution and position in the genome	Mutation type	Nucleotide substitution and position in the gene	Amino acid substitution and position in the gene	Frequency of iSNVs	Collection date
Patient 1	ORF1ab	3467	stop	c.3202G>T	p.Gly1068*	0.0861	2020-04-02
Patient 1	ORF1ab	5372	nonsyn	c.5107A>G	p.Arg1703Gly	0.0615	2020-04-02
Patient 1	ORF1ab	7507	nonsyn	c.7242A>C	p.Lys2414Asn	0.0925	2020-04-02
Patient 1	ORF1ab	10357	syn	c.10092T>C	p.Tyr3364Tyr	0.0556	2020-04-02
Patient 1	ORF1ab	10481	nonsyn	c.10216G>A	p.Gly3406Ser	0.0504	2020-04-02
Patient 1	ORF1ab	12927	nonsyn	c.12662A>C	p.Lys4221Thr	0.0579	2020-04-02
Patient 1	ORF1ab	15071	nonsyn	c.14806T>A	p.Leu4936Ile	0.0769	2020-04-02
Patient 1	ORF1ab	20079	nonsyn	c.19814A>T	p.His6605Leu	0.0625	2020-04-02
Patient 1	S	21949	nonsyn	c.387A>C	p.Lys129Asn	0.0846	2020-04-02
Patient 1	S	23678	nonsyn	c.2116G>T	p.Ala706Ser	0.0971	2020-04-02
Patient 1	ORF3a	25786	stop	c.394A>T	p.Lys132*	0.0784	2020-04-02
Patient 1	E	26433	nonsyn	c.189A>C	p.Lys63Asn	0.0751	2020-04-02
Patient 1	N	29049	nonsyn	c.776G>A	p.Arg259Gln	0.0563	2020-04-02
Patient 1	ORF1ab	3467	stop	c.3202G>T	p.Gly1068*	0.053	2020-04-03
Patient 1	ORF1ab	7507	nonsyn	c.7242A>C	p.Lys2414Asn	0.066	2020-04-03
Patient 1	ORF1ab	12413	nonsyn	c.12148A>C	p.Asn4050His	0.1412	2020-04-03
Patient 1	ORF1ab	18402	nonsyn	c.18137T>A	p.Leu6046Gln	0.111	2020-04-03
Patient 1	ORF1ab	20079	nonsyn	c.19814A>T	p.His6605Leu	0.1061	2020-04-03
Patient 1	S	21949	nonsyn	c.387A>C	p.Lys129Asn	0.0959	2020-04-03
Patient 1	S	23652	nonsyn	c.2090T>C	p.Met697Thr	0.0525	2020-04-03
Patient 1	UTR	26505	UTR	c.-18G>A		0.0677	2020-04-03
Patient 1	ORF7a	27750	syn	c.357G>A	p.Lys119Lys	0.0511	2020-04-03
Patient 1	ORF7b	27870	stop	c.115G>T	p.Glu39*	0.0664	2020-04-03
Patient 1	ORF1ab	15071	nonsyn	c.14806T>A	p.Leu4936Ile	0.0535	2020-04-04
Patient 1	ORF1ab	18402	nonsyn	c.18137T>A	p.Leu6046Gln	0.0674	2020-04-04
Patient 1	ORF1ab	20079	nonsyn	c.19814A>T	p.His6605Leu	0.0892	2020-04-04
Patient 1	S	21949	nonsyn	c.387A>C	p.Lys129Asn	0.0704	2020-04-04
Patient 2	UTR	241	UTR	c.-25C>T		0.4762	2020-04-10
Patient 2	ORF1ab	3037	syn	c.2772C>T	p.Phe924Phe	0.6993	2020-04-10
Patient 2	ORF1ab	3932	nonsyn	c.3667G>A	p.Glu1223Lys	0.0906	2020-04-10
Patient 2	ORF1ab	4229	nonsyn	c.3964A>C	p.Thr1322Pro	0.0832	2020-04-10
Patient 2	ORF1ab	4574	nonsyn	c.4309A>C	p.Thr1437Pro	0.0873	2020-04-10
Patient 2	ORF1ab	4973	nonsyn	c.4708G>A	p.Val1570Met	0.0548	2020-04-10
Patient 2	ORF1ab	6310	nonsyn	c.6045C>A	p.Ser2015Arg	0.2077	2020-04-10
Patient 2	ORF1ab	6312	nonsyn	c.6047C>A	p.Thr2016Lys	0.2076	2020-04-10
Patient 2	ORF1ab	6492	nonsyn	c.6227T>C	p.Ile2076Thr	0.0683	2020-04-10
Patient 2	ORF1ab	8730	nonsyn	c.8465C>T	p.Ser2822Phe	0.6268	2020-04-10
Patient 2	ORF1ab	12413	nonsyn	c.12148A>C	p.Asn4050His	0.2077	2020-04-10
Patient 2	ORF1ab	14408	syn	c.14143C>T	p.Leu4715Leu	0.5637	2020-04-10
Patient 2	ORF1ab	15798	nonsyn	c.15533T>C	p.Phe5178Ser	0.0791	2020-04-10
Patient 2	ORF1ab	16871	nonsyn	c.16606G>A	p.Glu5536Lys	0.0777	2020-04-10
Patient 2	ORF1ab	19524	nonsyn	c.19259C>T	p.Ser6420Leu	0.1498	2020-04-10
Patient 2	ORF1ab	20079	nonsyn	c.19814A>T	p.His6605Leu	0.1248	2020-04-10
Patient 2	ORF1ab	21203	nonsyn	c.20938A>G	p.Ser6980Gly	0.0963	2020-04-10
Patient 2	S	23403	nonsyn	c.1841A>G	p.Asp614Gly	0.6386	2020-04-10
Patient 2	S	23929	syn	c.2367C>T	p.Tyr789Tyr	0.1618	2020-04-10
Patient 2	ORF3a	25429	nonsyn	c.37G>T	p.Val13Leu	0.9432	2020-04-10
Patient 2	ORF7a	27416	nonsyn	c.23C>A	p.Ala8Glu	0.6853	2020-04-10
Patient 2	N	28311	nonsyn	c.38C>T	p.Pro13Leu	0.1577	2020-04-10
Patient 2	ORF1ab	4475	nonsyn	c.4210C>T	p.Arg1404Cys	0.0781	2020-04-11
Patient 2	ORF1ab	12413	nonsyn	c.12148A>C	p.Asn4050His	0.1263	2020-04-11
Patient 2	ORF1ab	13693	nonsyn	c.13428A>T	p.Lys4476Asn	0.0889	2020-04-11
Patient 2	ORF1ab	15071	nonsyn	c.14806T>A	p.Leu4936Ile	0.0783	2020-04-11
Patient 2	ORF1ab	18392	syn	c.18127T>C	p.Leu6043Leu	0.0542	2020-04-11
Patient 2	ORF1ab	18402	nonsyn	c.18137T>A	p.Leu6046Gln	0.0699	2020-04-11
Patient 2	ORF1ab	20079	nonsyn	c.19814A>T	p.His6605Leu	0.0677	2020-04-11
Patient 2	S	23652	nonsyn	c.2090T>C	p.Met697Thr	0.0746	2020-04-11
Patient 2	E	26433	nonsyn	c.189A>C	p.Lys63Asn	0.1199	2020-04-11
Patient 2	ORF7b	27870	stop	c.115G>T	p.Glu39*	0.0633	2020-04-11
Patient 2	ORF1ab	3500	nonsyn	c.3235A>C	p.Thr1079Pro	0.0898	2020-04-13
Patient 2	ORF1ab	5434	syn	c.5169T>C	p.Gly1723Gly	0.0577	2020-04-13
Patient 2	ORF1ab	9082	syn	c.8817A>C	p.Leu2939Leu	0.0988	2020-04-13
Patient 2	ORF1ab	12413	nonsyn	c.12148A>C	p.Asn4050His	0.1618	2020-04-13
Patient 2	ORF1ab	14435	stop	c.14170A>T	p.Lys4724*	0.0505	2020-04-13
Patient 2	ORF1ab	16765	nonsyn	c.16500A>C	p.Leu5500Phe	0.054	2020-04-13
Patient 2	E	26433	nonsyn	c.189A>C	p.Lys63Asn	0.0885	2020-04-13
Patient 2	UTR	241	UTR	c.-25C>T		0.8411	2020-04-12
Patient 2	ORF1ab	612	nonsyn	c.347T>C	p.Val116Ala	0.0634	2020-04-12
Patient 2	ORF1ab	3037	syn	c.2772C>T	p.Phe924Phe	0.7723	2020-04-12
Patient 2	ORF1ab	3146	nonsyn	c.2881G>A	p.Glu961Lys	0.0771	2020-04-12
Patient 2	ORF1ab	6310	nonsyn	c.6045C>A	p.Ser2015Arg	0.2877	2020-04-12
Patient 2	ORF1ab	6312	nonsyn	c.6047C>A	p.Thr2016Lys	0.2857	2020-04-12
Patient 2	ORF1ab	7459	syn	c.7194G>A	p.Val2398Val	0.1292	2020-04-12
Patient 2	ORF1ab	8730	nonsyn	c.8465C>T	p.Ser2822Phe	0.803	2020-04-12
Patient 2	ORF1ab	11083	nonsyn	c.10818G>T	p.Leu3606Phe	0.3381	2020-04-12
Patient 2	ORF1ab	11602	syn	c.11337A>T	p.Ile3779Ile	0.0814	2020-04-12
Patient 2	ORF1ab	12163	nonsyn	c.11898G>T	p.Gln3966His	0.0573	2020-04-12
Patient 2	ORF1ab	12413	nonsyn	c.12148A>C	p.Asn4050His	0.2057	2020-04-12
Patient 2	ORF1ab	15435	nonsyn	c.15170A>G	p.Lys5057Arg	0.0858	2020-04-12
Patient 2	ORF1ab	19524	nonsyn	c.19259C>T	p.Ser6420Leu	0.1845	2020-04-12
Patient 2	ORF1ab	20079	nonsyn	c.19814A>T	p.His6605Leu	0.1485	2020-04-12
Patient 2	S	23403	nonsyn	c.1841A>G	p.Asp614Gly	0.7674	2020-04-12
Patient 2	S	23929	syn	c.2367C>T	p.Tyr789Tyr	0.1597	2020-04-12
Patient 2	ORF3a	25429	nonsyn	c.37G>T	p.Val13Leu	0.6096	2020-04-12
Patient 2	ORF7b	27870	stop	c.115G>T	p.Glu39*	0.1265	2020-04-12
Patient 2	N	28311	nonsyn	c.38C>T	p.Pro13Leu	0.1647	2020-04-12
Patient 2	N	29049	nonsyn	c.776G>A	p.Arg259Gln	0.0506	2020-04-12
Patient 2	ORF10	29602	syn	c.45T>C	p.Ser15Ser	0.0895	2020-04-12
Patient 2	UTR	241	UTR	c.-25C>T		0.3307	2020-04-14
Patient 2	ORF1ab	3037	syn	c.2772C>T	p.Phe924Phe	0.5404	2020-04-14
Patient 2	ORF1ab	3500	nonsyn	c.3235A>C	p.Thr1079Pro	0.0515	2020-04-14
Patient 2	ORF1ab	6310	nonsyn	c.6045C>A	p.Ser2015Arg	0.71	2020-04-14
Patient 2	ORF1ab	6312	nonsyn	c.6047C>A	p.Thr2016Lys	0.71	2020-04-14
Patient 2	ORF1ab	7507	nonsyn	c.7242A>C	p.Lys2414Asn	0.0511	2020-04-14
Patient 2	ORF1ab	8386	nonsyn	c.8121C>A	p.His2707Gln	0.0514	2020-04-14
Patient 2	ORF1ab	8387	nonsyn	c.8122A>T	p.Asn2708Tyr	0.0515	2020-04-14
Patient 2	ORF1ab	8730	nonsyn	c.8465C>T	p.Ser2822Phe	0.3126	2020-04-14
Patient 2	ORF1ab	11083	nonsyn	c.10818G>T	p.Leu3606Phe	0.5734	2020-04-14
Patient 2	ORF1ab	12927	nonsyn	c.12662A>C	p.Lys4221Thr	0.0927	2020-04-14
Patient 2	ORF1ab	14111	nonsyn	c.13846A>C	p.Lys4616Gln	0.0548	2020-04-14
Patient 2	ORF1ab	14408	syn	c.14143C>T	p.Leu4715Leu	0.3571	2020-04-14
Patient 2	ORF1ab	14970	nonsyn	c.14705T>C	p.Val4902Ala	0.0515	2020-04-14
Patient 2	ORF1ab	15798	nonsyn	c.15533T>C	p.Phe5178Ser	0.0598	2020-04-14
Patient 2	ORF1ab	17561	nonsyn	c.17296G>T	p.Gly5766Cys	0.0544	2020-04-14
Patient 2	ORF1ab	19524	nonsyn	c.19259C>T	p.Ser6420Leu	0.4345	2020-04-14
Patient 2	ORF1ab	20263	syn	c.19998G>T	p.Ter6666Tyrext*?	0.107	2020-04-14
Patient 2	ORF1ab	20375	syn	c.20110T>C	p.Leu6704Leu	0.0797	2020-04-14
Patient 2	ORF1ab	21277	syn	c.21012A>G	p.Ter7004Ter	0.063	2020-04-14
Patient 2	S	23185	syn	c.1623C>T	p.Phe541Phe	0.4352	2020-04-14
Patient 2	S	23403	nonsyn	c.1841A>G	p.Asp614Gly	0.4966	2020-04-14
Patient 2	S	23929	syn	c.2367C>T	p.Tyr789Tyr	0.7831	2020-04-14
Patient 2	E	26433	nonsyn	c.189A>C	p.Lys63Asn	0.0671	2020-04-14
Patient 2	UTR	26505	UTR	c.-18G>A		0.1931	2020-04-14
Patient 2	M	26542	nonsyn	c.20C>A	p.Thr7Asn	0.0682	2020-04-14
Patient 2	M	26545	nonsyn	c.23T>G	p.Ile8Ser	0.0682	2020-04-14
Patient 2	ORF7b	27870	stop	c.115G>T	p.Glu39*	0.1288	2020-04-14
Patient 2	N	28311	nonsyn	c.38C>T	p.Pro13Leu	0.5758	2020-04-14
Patient 2	N	28898	nonsyn	c.625A>G	p.Arg209Gly	0.0518	2020-04-14
Patient 2	N	29049	nonsyn	c.776G>A	p.Arg259Gln	0.0522	2020-04-14
Patient 2	UTR	29541	UTR	c.-17C>G		0.0844	2020-04-14
Patient 2	UTR	241	UTR	c.-25C>T		0.7857	2020-04-16
Patient 2	ORF1ab	5162	stop	c.4897G>T	p.Glu1633*	0.0619	2020-04-16
Patient 2	ORF1ab	8730	nonsyn	c.8465C>T	p.Ser2822Phe	0.7176	2020-04-16
Patient 2	ORF1ab	12413	nonsyn	c.12148A>C	p.Asn4050His	0.3357	2020-04-16
Patient 2	ORF1ab	14408	syn	c.14143C>T	p.Leu4715Leu	0.7391	2020-04-16
Patient 2	ORF1ab	15488	stop	c.15223G>T	p.Glu5075*	0.0851	2020-04-16
Patient 2	ORF1ab	21055	syn	c.20790G>A	p.Thr6930Thr	0.055	2020-04-16
Patient 2	S	23403	nonsyn	c.1841A>G	p.Asp614Gly	0.6382	2020-04-16
Patient 2	ORF3a	26057	nonsyn	c.665A>C	p.Asp222Ala	0.0793	2020-04-16
Patient 2	N	28311	nonsyn	c.38C>T	p.Pro13Leu	0.1321	2020-04-16
Patient 2	UTR	241	UTR	c.-25C>T		0.7242	2020-04-06
Patient 2	ORF1ab	3337	syn	c.3072A>G	p.Glu1024Glu	0.0845	2020-04-06
Patient 2	ORF1ab	6310	nonsyn	c.6045C>A	p.Ser2015Arg	0.3706	2020-04-06
Patient 2	ORF1ab	6312	nonsyn	c.6047C>A	p.Thr2016Lys	0.3712	2020-04-06
Patient 2	ORF1ab	7507	nonsyn	c.7242A>C	p.Lys2414Asn	0.117	2020-04-06
Patient 2	ORF1ab	8730	nonsyn	c.8465C>T	p.Ser2822Phe	0.4647	2020-04-06
Patient 2	ORF1ab	11083	nonsyn	c.10818G>T	p.Leu3606Phe	0.1546	2020-04-06
Patient 2	ORF1ab	12413	nonsyn	c.12148A>C	p.Asn4050His	0.2419	2020-04-06
Patient 2	ORF1ab	14111	nonsyn	c.13846A>C	p.Lys4616Gln	0.0878	2020-04-06
Patient 2	ORF1ab	14408	syn	c.14143C>T	p.Leu4715Leu	0.4791	2020-04-06
Patient 2	ORF1ab	15798	nonsyn	c.15533T>C	p.Phe5178Ser	0.1369	2020-04-06
Patient 2	ORF1ab	19524	nonsyn	c.19259C>T	p.Ser6420Leu	0.3954	2020-04-06
Patient 2	ORF1ab	20079	nonsyn	c.19814A>T	p.His6605Leu	0.103	2020-04-06
Patient 2	S	23185	syn	c.1623C>T	p.Phe541Phe	0.2754	2020-04-06
Patient 2	S	23403	nonsyn	c.1841A>G	p.Asp614Gly	0.5599	2020-04-06
Patient 2	S	23929	syn	c.2367C>T	p.Tyr789Tyr	0.4849	2020-04-06
Patient 2	ORF3a	25429	nonsyn	c.37G>T	p.Val13Leu	0.3854	2020-04-06
Patient 2	ORF7a	27416	nonsyn	c.23C>A	p.Ala8Glu	0.3325	2020-04-06
Patient 2	ORF7b	27870	stop	c.115G>T	p.Glu39*	0.0846	2020-04-06
Patient 2	N	28311	nonsyn	c.38C>T	p.Pro13Leu	0.3508	2020-04-06
Patient 2	N	29291	nonsyn	c.1018G>T	p.Asp340Tyr	0.0731	2020-04-06
Patient 2	UTR	241	UTR	c.-25C>T		0.0768	2020-04-08
Patient 2	ORF1ab	4574	nonsyn	c.4309A>C	p.Thr1437Pro	0.0901	2020-04-08
Patient 2	ORF1ab	5765	nonsyn	c.5500G>A	p.Gly1834Ser	0.0665	2020-04-08
Patient 2	ORF1ab	5766	nonsyn	c.5501G>C	p.Gly1834Ala	0.0673	2020-04-08
Patient 2	ORF1ab	6310	nonsyn	c.6045C>A	p.Ser2015Arg	0.7675	2020-04-08
Patient 2	ORF1ab	6312	nonsyn	c.6047C>A	p.Thr2016Lys	0.7681	2020-04-08
Patient 2	ORF1ab	7912	stop	c.7647T>A	p.Cys2549*	0.0623	2020-04-08
Patient 2	ORF1ab	8075	nonsyn	c.7810G>T	p.Val2604Leu	0.0853	2020-04-08
Patient 2	ORF1ab	8730	nonsyn	c.8465C>T	p.Ser2822Phe	0.102	2020-04-08
Patient 2	ORF1ab	11083	nonsyn	c.10818G>T	p.Leu3606Phe	0.7872	2020-04-08
Patient 2	ORF1ab	12540	nonsyn	c.12275C>T	p.Ala4092Val	0.0747	2020-04-08
Patient 2	ORF1ab	14408	syn	c.14143C>T	p.Leu4715Leu	0.1034	2020-04-08
Patient 2	ORF1ab	17190	nonsyn	c.16925T>C	p.Val5642Ala	0.0873	2020-04-08
Patient 2	ORF1ab	18402	nonsyn	c.18137T>A	p.Leu6046Gln	0.0661	2020-04-08
Patient 2	ORF1ab	19524	nonsyn	c.19259C>T	p.Ser6420Leu	0.8742	2020-04-08
Patient 2	ORF1ab	20079	nonsyn	c.19814A>T	p.His6605Leu	0.0618	2020-04-08
Patient 2	S	21949	nonsyn	c.387A>C	p.Lys129Asn	0.0916	2020-04-08
Patient 2	S	23185	syn	c.1623C>T	p.Phe541Phe	0.8077	2020-04-08
Patient 2	S	23403	nonsyn	c.1841A>G	p.Asp614Gly	0.1487	2020-04-08
Patient 2	S	23929	syn	c.2367C>T	p.Tyr789Tyr	0.8574	2020-04-08
Patient 2	ORF3a	25429	nonsyn	c.37G>T	p.Val13Leu	0.1218	2020-04-08
Patient 2	UTR	26505	UTR	c.-18G>A		0.0561	2020-04-08
Patient 2	M	26542	nonsyn	c.20C>A	p.Thr7Asn	0.0628	2020-04-08
Patient 2	M	26545	nonsyn	c.23T>G	p.Ile8Ser	0.0627	2020-04-08
Patient 2	ORF6	27354	syn	c.153A>G	p.Gln51Gln	0.0595	2020-04-08
Patient 2	N	28311	nonsyn	c.38C>T	p.Pro13Leu	0.8918	2020-04-08
Patient 3	UTR	241	UTR	c.-25C>T		0.1467	2020-05-01
Patient 3	ORF1ab	3037	syn	c.2772C>T	p.Phe924Phe	0.0714	2020-05-01
Patient 3	ORF1ab	6310	nonsyn	c.6045C>A	p.Ser2015Arg	0.9198	2020-05-01
Patient 3	ORF1ab	6312	nonsyn	c.6047C>A	p.Thr2016Lys	0.9198	2020-05-01
Patient 3	ORF1ab	8730	nonsyn	c.8465C>T	p.Ser2822Phe	0.1149	2020-05-01
Patient 3	ORF1ab	12413	nonsyn	c.12148A>C	p.Asn4050His	0.134	2020-05-01
Patient 3	ORF1ab	15992	nonsyn	c.15727A>C	p.Met5243Leu	0.0573	2020-05-01
Patient 3	ORF1ab	16088	nonsyn	c.15823T>A	p.Cys5275Ser	0.0546	2020-05-01
Patient 3	ORF1ab	19524	nonsyn	c.19259C>T	p.Ser6420Leu	0.9485	2020-05-01
Patient 3	S	21949	nonsyn	c.387A>C	p.Lys129Asn	0.1031	2020-05-01
Patient 3	S	23403	nonsyn	c.1841A>G	p.Asp614Gly	0.0901	2020-05-01
Patient 3	S	23929	syn	c.2367C>T	p.Tyr789Tyr	0.8355	2020-05-01
Patient 3	N	28311	nonsyn	c.38C>T	p.Pro13Leu	0.8412	2020-05-01
Patient 3	ORF1ab	3037	syn	c.2772C>T	p.Phe924Phe	0.0667	2020-04-10
Patient 3	ORF1ab	6310	nonsyn	c.6045C>A	p.Ser2015Arg	0.8132	2020-04-10
Patient 3	ORF1ab	6312	nonsyn	c.6047C>A	p.Thr2016Lys	0.8132	2020-04-10
Patient 3	ORF1ab	8730	nonsyn	c.8465C>T	p.Ser2822Phe	0.1089	2020-04-10
Patient 3	ORF1ab	11083	nonsyn	c.10818G>T	p.Leu3606Phe	0.7689	2020-04-10
Patient 3	ORF1ab	12413	nonsyn	c.12148A>C	p.Asn4050His	0.123	2020-04-10
Patient 3	ORF1ab	12914	nonsyn	c.12649A>C	p.Thr4217Pro	0.0594	2020-04-10
Patient 3	ORF1ab	12927	nonsyn	c.12662A>C	p.Lys4221Thr	0.0545	2020-04-10
Patient 3	ORF1ab	16349	nonsyn	c.16084C>T	p.His5362Tyr	0.3673	2020-04-10
Patient 3	ORF1ab	18402	nonsyn	c.18137T>A	p.Leu6046Gln	0.0612	2020-04-10
Patient 3	ORF1ab	19524	nonsyn	c.19259C>T	p.Ser6420Leu	0.8622	2020-04-10
Patient 3	S	21949	nonsyn	c.387A>C	p.Lys129Asn	0.0612	2020-04-10
Patient 3	S	23403	nonsyn	c.1841A>G	p.Asp614Gly	0.0723	2020-04-10
Patient 3	S	23929	syn	c.2367C>T	p.Tyr789Tyr	0.9335	2020-04-10
Patient 3	ORF3a	25408	stop	c.16A>T	p.Arg6*	0.0606	2020-04-10
Patient 3	ORF3a	25429	nonsyn	c.37G>T	p.Val13Leu	0.0669	2020-04-10
Patient 3	N	28311	nonsyn	c.38C>T	p.Pro13Leu	0.8113	2020-04-10
Patient 3	UTR	155	UTR	c.-111G>T		0.207	2020-05-10
Patient 3	UTR	241	UTR	c.-25C>T		0.5044	2020-05-10
Patient 3	ORF1ab	3037	syn	c.2772C>T	p.Phe924Phe	0.1948	2020-05-10
Patient 3	ORF1ab	3467	stop	c.3202G>T	p.Gly1068*	0.0526	2020-05-10
Patient 3	ORF1ab	4747	syn	c.4482T>C	p.Ser1494Ser	0.0526	2020-05-10
Patient 3	ORF1ab	6310	nonsyn	c.6045C>A	p.Ser2015Arg	0.394	2020-05-10
Patient 3	ORF1ab	6312	nonsyn	c.6047C>A	p.Thr2016Lys	0.391	2020-05-10
Patient 3	ORF1ab	8730	nonsyn	c.8465C>T	p.Ser2822Phe	0.7143	2020-05-10
Patient 3	ORF1ab	10266	nonsyn	c.10001G>T	p.Gly3334Val	0.0738	2020-05-10
Patient 3	ORF1ab	11749	syn	c.11484A>C	p.Leu3828Leu	0.0739	2020-05-10
Patient 3	ORF1ab	11752	syn	c.11487C>T	p.Leu3829Leu	0.0649	2020-05-10
Patient 3	ORF1ab	13366	syn	c.13101C>T	p.Asn4367Asn	0.0598	2020-05-10
Patient 3	ORF1ab	17452	syn	c.17187C>T	p.Tyr5729Tyr	0.0939	2020-05-10
Patient 3	ORF1ab	19524	nonsyn	c.19259C>T	p.Ser6420Leu	0.3735	2020-05-10
Patient 3	S	21949	nonsyn	c.387A>C	p.Lys129Asn	0.2074	2020-05-10
Patient 3	S	23403	nonsyn	c.1841A>G	p.Asp614Gly	0.455	2020-05-10
Patient 3	ORF3a	25423	stop	c.31G>T	p.Gly11*	0.1379	2020-05-10
Patient 3	ORF3a	26167	nonsyn	c.775G>T	p.Val259Leu	0.1069	2020-05-10
Patient 3	ORF7a	27416	nonsyn	c.23C>A	p.Ala8Glu	0.3411	2020-05-10
Patient 3	N	28311	nonsyn	c.38C>T	p.Pro13Leu	0.4941	2020-05-10
Patient 3	ORF1ab	1631	nonsyn	c.1366A>C	p.Lys456Gln	0.0725	2020-04-13
Patient 3	ORF1ab	6310	nonsyn	c.6045C>A	p.Ser2015Arg	0.9325	2020-04-13
Patient 3	ORF1ab	6312	nonsyn	c.6047C>A	p.Thr2016Lys	0.9324	2020-04-13
Patient 3	ORF1ab	7507	nonsyn	c.7242A>C	p.Lys2414Asn	0.0809	2020-04-13
Patient 3	ORF1ab	7661	nonsyn	c.7396A>G	p.Ser2466Gly	0.0711	2020-04-13
Patient 3	ORF1ab	8730	nonsyn	c.8465C>T	p.Ser2822Phe	0.0745	2020-04-13
Patient 3	ORF1ab	11083	nonsyn	c.10818G>T	p.Leu3606Phe	0.8518	2020-04-13
Patient 3	ORF1ab	12927	nonsyn	c.12662A>C	p.Lys4221Thr	0.0518	2020-04-13
Patient 3	ORF1ab	14408	syn	c.14143C>T	p.Leu4715Leu	0.0823	2020-04-13
Patient 3	ORF1ab	19524	nonsyn	c.19259C>T	p.Ser6420Leu	0.8666	2020-04-13
Patient 3	ORF1ab	20079	nonsyn	c.19814A>T	p.His6605Leu	0.079	2020-04-13
Patient 3	S	21949	nonsyn	c.387A>C	p.Lys129Asn	0.063	2020-04-13
Patient 3	S	23403	nonsyn	c.1841A>G	p.Asp614Gly	0.0608	2020-04-13
Patient 3	S	23929	syn	c.2367C>T	p.Tyr789Tyr	0.937	2020-04-13
Patient 3	N	28311	nonsyn	c.38C>T	p.Pro13Leu	0.9207	2020-04-13
Patient 3	UTR	241	UTR	c.-25C>T		0.607	2020-05-13
Patient 3	ORF1ab	3037	syn	c.2772C>T	p.Phe924Phe	0.5191	2020-05-13
Patient 3	ORF1ab	4229	nonsyn	c.3964A>C	p.Thr1322Pro	0.1368	2020-05-13
Patient 3	ORF1ab	4415	stop	c.4150G>T	p.Glu1384*	0.1361	2020-05-13
Patient 3	ORF1ab	6638	nonsyn	c.6373C>T	p.His2125Tyr	0.0696	2020-05-13
Patient 3	ORF1ab	8487	nonsyn	c.8222A>G	p.Lys2741Arg	0.4327	2020-05-13
Patient 3	ORF1ab	10625	nonsyn	c.10360G>A	p.Ala3454Thr	0.1414	2020-05-13
Patient 3	ORF1ab	14408	syn	c.14143C>T	p.Leu4715Leu	0.4961	2020-05-13
Patient 3	ORF1ab	15798	nonsyn	c.15533T>C	p.Phe5178Ser	0.2011	2020-05-13
Patient 3	ORF1ab	15992	nonsyn	c.15727A>C	p.Met5243Leu	0.0628	2020-05-13
Patient 3	ORF1ab	15993	nonsyn	c.15728T>C	p.Met5243Thr	0.0617	2020-05-13
Patient 3	S	23099	nonsyn	c.1537C>A	p.Leu513Ile	0.1828	2020-05-13
Patient 3	S	23403	nonsyn	c.1841A>G	p.Asp614Gly	0.8132	2020-05-13
Patient 3	ORF3a	25408	stop	c.16A>T	p.Arg6*	0.312	2020-05-13
Patient 3	ORF3a	25429	nonsyn	c.37G>T	p.Val13Leu	0.5924	2020-05-13
Patient 3	UTR	241	UTR	c.-25C>T		0.0803	2020-04-15
Patient 3	ORF1ab	3037	syn	c.2772C>T	p.Phe924Phe	0.2144	2020-04-15
Patient 3	ORF1ab	4329	nonsyn	c.4064T>C	p.Ile1355Thr	0.0573	2020-04-15
Patient 3	ORF1ab	6310	nonsyn	c.6045C>A	p.Ser2015Arg	0.9342	2020-04-15
Patient 3	ORF1ab	6312	nonsyn	c.6047C>A	p.Thr2016Lys	0.9317	2020-04-15
Patient 3	ORF1ab	7507	nonsyn	c.7242A>C	p.Lys2414Asn	0.0737	2020-04-15
Patient 3	ORF1ab	8730	nonsyn	c.8465C>T	p.Ser2822Phe	0.1796	2020-04-15
Patient 3	ORF1ab	11083	nonsyn	c.10818G>T	p.Leu3606Phe	0.7953	2020-04-15
Patient 3	ORF1ab	12413	nonsyn	c.12148A>C	p.Asn4050His	0.113	2020-04-15
Patient 3	ORF1ab	14408	syn	c.14143C>T	p.Leu4715Leu	0.0689	2020-04-15
Patient 3	ORF1ab	17561	nonsyn	c.17296G>T	p.Gly5766Cys	0.0591	2020-04-15
Patient 3	ORF1ab	19524	nonsyn	c.19259C>T	p.Ser6420Leu	0.8739	2020-04-15
Patient 3	S	21949	nonsyn	c.387A>C	p.Lys129Asn	0.063	2020-04-15
Patient 3	S	23403	nonsyn	c.1841A>G	p.Asp614Gly	0.1265	2020-04-15
Patient 3	S	23929	syn	c.2367C>T	p.Tyr789Tyr	0.9392	2020-04-15
Patient 3	ORF3a	25429	nonsyn	c.37G>T	p.Val13Leu	0.139	2020-04-15
Patient 3	N	28311	nonsyn	c.38C>T	p.Pro13Leu	0.8083	2020-04-15
Patient 3	UTR	241	UTR	c.-25C>T		0.2637	2020-05-15
Patient 3	ORF1ab	3037	syn	c.2772C>T	p.Phe924Phe	0.1827	2020-05-15
Patient 3	ORF1ab	3500	nonsyn	c.3235A>C	p.Thr1079Pro	0.0504	2020-05-15
Patient 3	ORF1ab	4574	nonsyn	c.4309A>C	p.Thr1437Pro	0.0543	2020-05-15
Patient 3	ORF1ab	6310	nonsyn	c.6045C>A	p.Ser2015Arg	0.9014	2020-05-15
Patient 3	ORF1ab	6312	nonsyn	c.6047C>A	p.Thr2016Lys	0.9016	2020-05-15
Patient 3	ORF1ab	7966	syn	c.7701A>G	p.Gln2567Gln	0.219	2020-05-15
Patient 3	ORF1ab	10481	nonsyn	c.10216G>A	p.Gly3406Ser	0.0507	2020-05-15
Patient 3	ORF1ab	12413	nonsyn	c.12148A>C	p.Asn4050His	0.0964	2020-05-15
Patient 3	ORF1ab	12927	nonsyn	c.12662A>C	p.Lys4221Thr	0.0665	2020-05-15
Patient 3	ORF1ab	14408	syn	c.14143C>T	p.Leu4715Leu	0.1766	2020-05-15
Patient 3	ORF1ab	19524	nonsyn	c.19259C>T	p.Ser6420Leu	0.9305	2020-05-15
Patient 3	ORF1ab	20079	nonsyn	c.19814A>T	p.His6605Leu	0.0734	2020-05-15
Patient 3	ORF1ab	20086	syn	c.19821G>A	p.Ter6607Ter	0.0633	2020-05-15
Patient 3	S	21949	nonsyn	c.387A>C	p.Lys129Asn	0.071	2020-05-15
Patient 3	S	23403	nonsyn	c.1841A>G	p.Asp614Gly	0.1689	2020-05-15
Patient 3	S	23652	nonsyn	c.2090T>C	p.Met697Thr	0.0719	2020-05-15
Patient 3	S	23929	syn	c.2367C>T	p.Tyr789Tyr	0.8944	2020-05-15
Patient 3	S	24779	nonsyn	c.3217A>G	p.Lys1073Glu	0.0795	2020-05-15
Patient 3	N	28311	nonsyn	c.38C>T	p.Pro13Leu	0.8151	2020-05-15
Patient 3	S	21949	nonsyn	c.387A>C	p.Lys129Asn	0.0812	2020-04-17
Patient 3	E	26433	nonsyn	c.189A>C	p.Lys63Asn	0.054	2020-04-17
Patient 3	ORF1ab	4329	nonsyn	c.4064T>C	p.Ile1355Thr	0.0545	2020-05-17
Patient 3	ORF1ab	6429	nonsyn	c.6164C>T	p.Pro2055Leu	0.1526	2020-05-17
Patient 3	S	21949	nonsyn	c.387A>C	p.Lys129Asn	0.0682	2020-05-17
Patient 3	M	26542	nonsyn	c.20C>A	p.Thr7Asn	0.0508	2020-05-17
Patient 3	M	26545	nonsyn	c.23T>G	p.Ile8Ser	0.0508	2020-05-17
Patient 3	ORF8	28253	syn	c.360C>T	p.Phe120Phe	0.1361	2020-05-17
Patient 3	UTR	241	UTR	c.-25C>T		0.0925	2020-04-19
Patient 3	ORF1ab	3037	syn	c.2772C>T	p.Phe924Phe	0.2123	2020-04-19
Patient 3	ORF1ab	6310	nonsyn	c.6045C>A	p.Ser2015Arg	0.9119	2020-04-19
Patient 3	ORF1ab	6312	nonsyn	c.6047C>A	p.Thr2016Lys	0.9122	2020-04-19
Patient 3	ORF1ab	8730	nonsyn	c.8465C>T	p.Ser2822Phe	0.0712	2020-04-19
Patient 3	ORF1ab	12413	nonsyn	c.12148A>C	p.Asn4050His	0.095	2020-04-19
Patient 3	ORF1ab	14408	syn	c.14143C>T	p.Leu4715Leu	0.0726	2020-04-19
Patient 3	ORF1ab	18703	nonsyn	c.18438G>T	p.Gln6146His	0.0749	2020-04-19
Patient 3	S	23403	nonsyn	c.1841A>G	p.Asp614Gly	0.0538	2020-04-19
Patient 3	ORF7b	27870	stop	c.115G>T	p.Glu39*	0.0557	2020-04-19
Patient 3	N	28311	nonsyn	c.38C>T	p.Pro13Leu	0.8689	2020-04-19
Patient 3	UTR	241	UTR	c.-25C>T		0.2114	2020-04-21
Patient 3	ORF1ab	3037	syn	c.2772C>T	p.Phe924Phe	0.1507	2020-04-21
Patient 3	ORF1ab	4574	nonsyn	c.4309A>C	p.Thr1437Pro	0.0552	2020-04-21
Patient 3	ORF1ab	6310	nonsyn	c.6045C>A	p.Ser2015Arg	0.8344	2020-04-21
Patient 3	ORF1ab	6312	nonsyn	c.6047C>A	p.Thr2016Lys	0.8349	2020-04-21
Patient 3	ORF1ab	8730	nonsyn	c.8465C>T	p.Ser2822Phe	0.2156	2020-04-21
Patient 3	ORF1ab	12413	nonsyn	c.12148A>C	p.Asn4050His	0.1411	2020-04-21
Patient 3	ORF1ab	14408	syn	c.14143C>T	p.Leu4715Leu	0.1429	2020-04-21
Patient 3	ORF1ab	19524	nonsyn	c.19259C>T	p.Ser6420Leu	0.811	2020-04-21
Patient 3	S	21949	nonsyn	c.387A>C	p.Lys129Asn	0.1118	2020-04-21
Patient 3	S	23403	nonsyn	c.1841A>G	p.Asp614Gly	0.1821	2020-04-21
Patient 3	S	23929	syn	c.2367C>T	p.Tyr789Tyr	0.813	2020-04-21
Patient 3	ORF3a	25429	nonsyn	c.37G>T	p.Val13Leu	0.1698	2020-04-21
Patient 3	ORF7a	27416	nonsyn	c.23C>A	p.Ala8Glu	0.1065	2020-04-21
Patient 3	N	28311	nonsyn	c.38C>T	p.Pro13Leu	0.7629	2020-04-21
Patient 3	UTR	241	UTR	c.-25C>T		0.6814	2020-04-22
Patient 3	ORF1ab	1631	nonsyn	c.1366A>C	p.Lys456Gln	0.0522	2020-04-22
Patient 3	ORF1ab	3337	syn	c.3072A>G	p.Glu1024Glu	0.0583	2020-04-22
Patient 3	ORF1ab	4574	nonsyn	c.4309A>C	p.Thr1437Pro	0.1007	2020-04-22
Patient 3	ORF1ab	6310	nonsyn	c.6045C>A	p.Ser2015Arg	0.3296	2020-04-22
Patient 3	ORF1ab	6312	nonsyn	c.6047C>A	p.Thr2016Lys	0.3296	2020-04-22
Patient 3	ORF1ab	8730	nonsyn	c.8465C>T	p.Ser2822Phe	0.4939	2020-04-22
Patient 3	ORF1ab	11083	nonsyn	c.10818G>T	p.Leu3606Phe	0.1123	2020-04-22
Patient 3	ORF1ab	12413	nonsyn	c.12148A>C	p.Asn4050His	0.2466	2020-04-22
Patient 3	ORF1ab	14408	syn	c.14143C>T	p.Leu4715Leu	0.5389	2020-04-22
Patient 3	ORF1ab	19524	nonsyn	c.19259C>T	p.Ser6420Leu	0.5128	2020-04-22
Patient 3	S	23403	nonsyn	c.1841A>G	p.Asp614Gly	0.6036	2020-04-22
Patient 3	S	23652	nonsyn	c.2090T>C	p.Met697Thr	0.0585	2020-04-22
Patient 3	S	23929	syn	c.2367C>T	p.Tyr789Tyr	0.554	2020-04-22
Patient 3	ORF7b	27870	stop	c.115G>T	p.Glu39*	0.0724	2020-04-22
Patient 3	N	28311	nonsyn	c.38C>T	p.Pro13Leu	0.2394	2020-04-22
Patient 3	UTR	34	UTR	c.-232A>T		0.0546	2020-04-24
Patient 3	UTR	241	UTR	c.-25C>T		0.3299	2020-04-24
Patient 3	ORF1ab	1631	nonsyn	c.1366A>C	p.Lys456Gln	0.0642	2020-04-24
Patient 3	ORF1ab	4329	nonsyn	c.4064T>C	p.Ile1355Thr	0.0908	2020-04-24
Patient 3	ORF1ab	4574	nonsyn	c.4309A>C	p.Thr1437Pro	0.0816	2020-04-24
Patient 3	ORF1ab	6310	nonsyn	c.6045C>A	p.Ser2015Arg	0.7747	2020-04-24
Patient 3	ORF1ab	6312	nonsyn	c.6047C>A	p.Thr2016Lys	0.7756	2020-04-24
Patient 3	ORF1ab	7507	nonsyn	c.7242A>C	p.Lys2414Asn	0.0547	2020-04-24
Patient 3	ORF1ab	7721	nonsyn	c.7456C>A	p.Gln2486Lys	0.0698	2020-04-24
Patient 3	ORF1ab	11083	nonsyn	c.10818G>T	p.Leu3606Phe	0.6844	2020-04-24
Patient 3	ORF1ab	12413	nonsyn	c.12148A>C	p.Asn4050His	0.1481	2020-04-24
Patient 3	ORF1ab	15071	nonsyn	c.14806T>A	p.Leu4936Ile	0.0642	2020-04-24
Patient 3	ORF1ab	17190	nonsyn	c.16925T>C	p.Val5642Ala	0.0603	2020-04-24
Patient 3	ORF1ab	18848	nonsyn	c.18583C>G	p.Leu6195Val	0.0525	2020-04-24
Patient 3	ORF1ab	19524	nonsyn	c.19259C>T	p.Ser6420Leu	0.8516	2020-04-24
Patient 3	ORF1ab	20079	nonsyn	c.19814A>T	p.His6605Leu	0.0841	2020-04-24
Patient 3	ORF1ab	20564	syn	c.20299C>T	p.Leu6767Leu	0.0611	2020-04-24
Patient 3	ORF1ab	21203	nonsyn	c.20938A>G	p.Ser6980Gly	0.0647	2020-04-24
Patient 3	S	21949	nonsyn	c.387A>C	p.Lys129Asn	0.0651	2020-04-24
Patient 3	S	23403	nonsyn	c.1841A>G	p.Asp614Gly	0.1896	2020-04-24
Patient 3	S	23929	syn	c.2367C>T	p.Tyr789Tyr	0.8985	2020-04-24
Patient 3	ORF3a	25408	stop	c.16A>T	p.Arg6*	0.0806	2020-04-24
Patient 3	ORF3a	25429	nonsyn	c.37G>T	p.Val13Leu	0.1486	2020-04-24
Patient 3	ORF3a	26057	nonsyn	c.665A>C	p.Asp222Ala	0.0539	2020-04-24
Patient 3	ORF7a	27467	nonsyn	c.74G>T	p.Arg25Ile	0.0554	2020-04-24
Patient 3	N	28311	nonsyn	c.38C>T	p.Pro13Leu	0.6987	2020-04-24
Patient 3	N	29049	nonsyn	c.776G>A	p.Arg259Gln	0.0734	2020-04-24
Patient 3	S	21949	nonsyn	c.387A>C	p.Lys129Asn	0.0906	2020-04-28
Patient 3	E	26433	nonsyn	c.189A>C	p.Lys63Asn	0.0708	2020-04-28
Patient 3	ORF1ab	4329	nonsyn	c.4064T>C	p.Ile1355Thr	0.0508	2020-05-06
Patient 3	ORF1ab	7507	nonsyn	c.7242A>C	p.Lys2414Asn	0.0748	2020-05-06
Patient 3	ORF1ab	12413	nonsyn	c.12148A>C	p.Asn4050His	0.1037	2020-05-06
Patient 3	ORF1ab	20079	nonsyn	c.19814A>T	p.His6605Leu	0.0511	2020-05-06
Patient 3	S	21949	nonsyn	c.387A>C	p.Lys129Asn	0.0774	2020-05-06
Patient 3	ORF1ab	3467	stop	c.3202G>T	p.Gly1068*	0.0517	2020-05-07
Patient 3	ORF1ab	7507	nonsyn	c.7242A>C	p.Lys2414Asn	0.1047	2020-05-07
Patient 3	ORF1ab	7966	syn	c.7701A>G	p.Gln2567Gln	0.1199	2020-05-07
Patient 3	ORF1ab	20079	nonsyn	c.19814A>T	p.His6605Leu	0.0696	2020-05-07
Patient 3	S	21949	nonsyn	c.387A>C	p.Lys129Asn	0.0636	2020-05-07
Patient 3	ORF3a	26057	nonsyn	c.665A>C	p.Asp222Ala	0.0641	2020-05-07
Patient 3	ORF7a	27750	syn	c.357G>A	p.Lys119Lys	0.0799	2020-05-07
Patient 3	ORF7b	27870	stop	c.115G>T	p.Glu39*	0.0549	2020-05-07
Patient 3	UTR	10	UTR	c.-256T>A		0.071	2020-04-08
Patient 3	UTR	13	UTR	c.-253T>A		0.0753	2020-04-08
Patient 3	ORF1ab	12053	nonsyn	c.11788C>T	p.Leu3930Phe	0.0875	2020-04-08
Patient 3	ORF1ab	14255	nonsyn	c.13990A>G	p.Asn4664Asp	0.0521	2020-04-08
Patient 3	ORF1ab	20442	nonsyn	c.20177A>G	p.Gln6726Arg	0.0958	2020-04-08
Patient 3	S	21949	nonsyn	c.387A>C	p.Lys129Asn	0.0895	2020-04-08
Patient 3	E	26433	nonsyn	c.189A>C	p.Lys63Asn	0.0593	2020-04-08
Patient 3	UTR	241	UTR	c.-25C>T		0.4364	2020-05-08
Patient 3	ORF1ab	3037	syn	c.2772C>T	p.Phe924Phe	0.2055	2020-05-08
Patient 3	ORF1ab	4280	nonsyn	c.4015G>T	p.Val1339Leu	0.0914	2020-05-08
Patient 3	ORF1ab	4574	nonsyn	c.4309A>C	p.Thr1437Pro	0.0723	2020-05-08
Patient 3	ORF1ab	6310	nonsyn	c.6045C>A	p.Ser2015Arg	0.8213	2020-05-08
Patient 3	ORF1ab	6312	nonsyn	c.6047C>A	p.Thr2016Lys	0.8226	2020-05-08
Patient 3	ORF1ab	6429	nonsyn	c.6164C>T	p.Pro2055Leu	0.0787	2020-05-08
Patient 3	ORF1ab	7966	syn	c.7701A>G	p.Gln2567Gln	0.1779	2020-05-08
Patient 3	ORF1ab	8730	nonsyn	c.8465C>T	p.Ser2822Phe	0.1912	2020-05-08
Patient 3	ORF1ab	9914	nonsyn	c.9649T>C	p.Phe3217Leu	0.0754	2020-05-08
Patient 3	ORF1ab	11083	nonsyn	c.10818G>T	p.Leu3606Phe	0.7788	2020-05-08
Patient 3	ORF1ab	11143	nonsyn	c.10878G>A	p.Met3626Ile	0.0554	2020-05-08
Patient 3	ORF1ab	12413	nonsyn	c.12148A>C	p.Asn4050His	0.1616	2020-05-08
Patient 3	ORF1ab	13112	nonsyn	c.12847T>A	p.Tyr4283Asn	0.0507	2020-05-08
Patient 3	ORF1ab	14408	syn	c.14143C>T	p.Leu4715Leu	0.3183	2020-05-08
Patient 3	ORF1ab	17561	nonsyn	c.17296G>T	p.Gly5766Cys	0.0527	2020-05-08
Patient 3	ORF1ab	18402	nonsyn	c.18137T>A	p.Leu6046Gln	0.0722	2020-05-08
Patient 3	ORF1ab	19524	nonsyn	c.19259C>T	p.Ser6420Leu	0.7861	2020-05-08
Patient 3	ORF1ab	20079	nonsyn	c.19814A>T	p.His6605Leu	0.0939	2020-05-08
Patient 3	S	23929	syn	c.2367C>T	p.Tyr789Tyr	0.8563	2020-05-08
Patient 3	ORF3a	25429	nonsyn	c.37G>T	p.Val13Leu	0.214	2020-05-08
Patient 3	ORF3a	26057	nonsyn	c.665A>C	p.Asp222Ala	0.0563	2020-05-08
Patient 3	M	26542	nonsyn	c.20C>A	p.Thr7Asn	0.0508	2020-05-08
Patient 3	M	26545	nonsyn	c.23T>G	p.Ile8Ser	0.0504	2020-05-08
Patient 3	ORF8	28253	syn	c.360C>T	p.Phe120Phe	0.0987	2020-05-08
Patient 3	N	28311	nonsyn	c.38C>T	p.Pro13Leu	0.7226	2020-05-08
Patient 3	ORF1ab	4973	nonsyn	c.4708G>A	p.Val1570Met	0.1011	2020-04-09
Patient 3	ORF1ab	6310	nonsyn	c.6045C>A	p.Ser2015Arg	0.2073	2020-04-09
Patient 3	ORF1ab	6312	nonsyn	c.6047C>A	p.Thr2016Lys	0.2066	2020-04-09
Patient 3	ORF1ab	8730	nonsyn	c.8465C>T	p.Ser2822Phe	0.7962	2020-04-09
Patient 3	ORF1ab	12413	nonsyn	c.12148A>C	p.Asn4050His	0.3262	2020-04-09
Patient 3	ORF1ab	14408	syn	c.14143C>T	p.Leu4715Leu	0.7906	2020-04-09
Patient 3	ORF1ab	15798	nonsyn	c.15533T>C	p.Phe5178Ser	0.2436	2020-04-09
Patient 3	ORF1ab	19524	nonsyn	c.19259C>T	p.Ser6420Leu	0.1861	2020-04-09
Patient 3	ORF1ab	20564	syn	c.20299C>T	p.Leu6767Leu	0.2967	2020-04-09
Patient 3	S	23585	stop	c.2023C>T	p.Gln675*	0.0715	2020-04-09
Patient 3	S	23929	syn	c.2367C>T	p.Tyr789Tyr	0.5491	2020-04-09
Patient 3	S	24290	stop	c.2728G>T	p.Gly910*	0.1734	2020-04-09
Patient 3	ORF3a	25429	nonsyn	c.37G>T	p.Val13Leu	0.7757	2020-04-09
Patient 3	ORF7a	27416	nonsyn	c.23C>A	p.Ala8Glu	0.4471	2020-04-09
Patient 3	ORF3a	25647	nonsyn	c.255G>T	p.Leu85Phe	0.3835	2020-04-11
Patient 3	ORF7b	27883	nonsyn	c.128C>T	p.Ala43Val	0.4327	2020-04-11
Patient 3	ORF1ab	7578	nonsyn	c.7313C>T	p.Ala2438Val	0.0887	2020-04-14
Patient 3	ORF1ab	19524	nonsyn	c.19259C>T	p.Ser6420Leu	0.8986	2020-04-14
Patient 3	ORF1ab	21241	syn	c.20976A>G	p.Leu6992Leu	0.1168	2020-04-14
Patient 3	E	26433	nonsyn	c.189A>C	p.Lys63Asn	0.2709	2020-04-14
Patient 3	N	29049	nonsyn	c.776G>A	p.Arg259Gln	0.1407	2020-04-14
Patient 3	ORF1ab	5434	syn	c.5169T>C	p.Gly1723Gly	0.056	2020-04-23
Patient 3	ORF1ab	6429	nonsyn	c.6164C>T	p.Pro2055Leu	0.0649	2020-04-23
Patient 3	ORF1ab	12413	nonsyn	c.12148A>C	p.Asn4050His	0.0563	2020-04-23
Patient 3	ORF1ab	14435	stop	c.14170A>T	p.Lys4724*	0.0691	2020-04-23
Patient 3	ORF1ab	16156	nonsyn	c.15891A>T	p.Leu5297Phe	0.0627	2020-04-23
Patient 3	ORF1ab	18703	nonsyn	c.18438G>T	p.Gln6146His	0.0509	2020-04-23
Patient 3	S	23652	nonsyn	c.2090T>C	p.Met697Thr	0.0611	2020-04-23
Patient 3	ORF3a	26057	nonsyn	c.665A>C	p.Asp222Ala	0.0757	2020-04-23
Patient 3	ORF1ab	636	nonsyn	c.371G>A	p.Arg124His	0.2911	2020-04-26
Patient 3	ORF1ab	5136	nonsyn	c.4871A>C	p.Asp1624Ala	0.1066	2020-04-26
Patient 3	ORF1ab	6310	nonsyn	c.6045C>A	p.Ser2015Arg	0.9308	2020-04-26
Patient 3	ORF1ab	6312	nonsyn	c.6047C>A	p.Thr2016Lys	0.931	2020-04-26
Patient 3	ORF1ab	7661	nonsyn	c.7396A>G	p.Ser2466Gly	0.0891	2020-04-26
Patient 3	ORF1ab	8917	nonsyn	c.8652C>A	p.Phe2884Leu	0.2814	2020-04-26
Patient 3	ORF1ab	19751	stop	c.19486A>T	p.Lys6496*	0.3271	2020-04-26
Patient 3	S	21621	nonsyn	c.59C>T	p.Thr20Ile	0.0935	2020-04-26
Patient 3	ORF3a	25721	nonsyn	c.329C>A	p.Ala110Asp	0.2798	2020-04-26
Patient 3	N	28826	nonsyn	c.553C>T	p.Arg185Cys	0.1649	2020-04-26
Patient 3	UTR	36	UTR	c.-230C>T		0.082	2020-04-27
Patient 3	ORF1ab	12413	nonsyn	c.12148A>C	p.Asn4050His	0.1679	2020-04-27
Patient 3	ORF1ab	18848	nonsyn	c.18583C>G	p.Leu6195Val	0.0725	2020-04-27
Patient 3	ORF1ab	20079	nonsyn	c.19814A>T	p.His6605Leu	0.0563	2020-04-27
Patient 3	ORF7b	27870	stop	c.115G>T	p.Glu39*	0.0606	2020-04-27
Patient 3	ORF1ab	1769	nonsyn	c.1504A>T	p.Ile502Phe	0.0611	2020-04-29
Patient 3	ORF1ab	3619	syn	c.3354C>T	p.Val1118Val	0.0843	2020-04-29
Patient 3	ORF1ab	6429	nonsyn	c.6164C>T	p.Pro2055Leu	0.2784	2020-04-29
Patient 3	ORF1ab	7459	syn	c.7194G>A	p.Val2398Val	0.053	2020-04-29
Patient 3	ORF1ab	12413	nonsyn	c.12148A>C	p.Asn4050His	0.1013	2020-04-29
Patient 3	ORF1ab	12927	nonsyn	c.12662A>C	p.Lys4221Thr	0.1204	2020-04-29
Patient 3	ORF1ab	18647	syn	c.18382C>T	p.Leu6128Leu	0.0759	2020-04-29
Patient 3	ORF1ab	20079	nonsyn	c.19814A>T	p.His6605Leu	0.0518	2020-04-29
Patient 3	S	23046	nonsyn	c.1484A>C	p.Tyr495Ser	0.1005	2020-04-29
Patient 3	M	27046	nonsyn	c.524C>T	p.Thr175Met	0.0635	2020-04-29
Patient 3	ORF7a	27689	nonsyn	c.296C>T	p.Pro99Leu	0.0938	2020-04-29
Patient 3	ORF8	28253	syn	c.360C>T	p.Phe120Phe	0.4246	2020-04-29
Patient 3	ORF3a	25408	stop	c.16A>T	p.Arg6*	0.5204	2020-04-30
Patient 3	ORF7a	27752	nonsyn	c.359C>A	p.Thr120Lys	0.2635	2020-04-30
Patient 3	N	28311	nonsyn	c.38C>T	p.Pro13Leu	0.3805	2020-04-30
Patient 3	ORF1ab	12413	nonsyn	c.12148A>C	p.Asn4050His	0.0846	2020-05-02
Patient 3	ORF1ab	15071	nonsyn	c.14806T>A	p.Leu4936Ile	0.0545	2020-05-02
Patient 3	ORF1ab	20079	nonsyn	c.19814A>T	p.His6605Leu	0.0522	2020-05-02
Patient 3	S	23652	nonsyn	c.2090T>C	p.Met697Thr	0.062	2020-05-02
Patient 3	M	26542	nonsyn	c.20C>A	p.Thr7Asn	0.0647	2020-05-02
Patient 3	M	26545	nonsyn	c.23T>G	p.Ile8Ser	0.0642	2020-05-02
Patient 3	ORF1ab	3004	nonsyn	c.2739G>T	p.Glu913Asp	0.0682	2020-05-03
Patient 3	ORF1ab	7507	nonsyn	c.7242A>C	p.Lys2414Asn	0.0534	2020-05-03
Patient 3	S	21949	nonsyn	c.387A>C	p.Lys129Asn	0.0729	2020-05-03
Patient 3	ORF3a	26167	nonsyn	c.775G>T	p.Val259Leu	0.1078	2020-05-03
Patient 3	ORF8	28253	syn	c.360C>T	p.Phe120Phe	0.0597	2020-05-03
Patient 4	UTR	34	UTR	c.-232A>T		0.0611	2020-04-15
Patient 4	ORF1ab	4574	nonsyn	c.4309A>C	p.Thr1437Pro	0.0504	2020-04-15
Patient 4	ORF1ab	6492	nonsyn	c.6227T>C	p.Ile2076Thr	0.0607	2020-04-15
Patient 4	ORF1ab	11071	nonsyn	c.10806G>T	p.Leu3602Phe	0.935	2020-04-15
Patient 4	ORF1ab	11083	nonsyn	c.10818G>T	p.Leu3606Phe	0.8994	2020-04-15
Patient 4	ORF1ab	12413	nonsyn	c.12148A>C	p.Asn4050His	0.142	2020-04-15
Patient 4	ORF1ab	12459	nonsyn	c.12194C>T	p.Thr4065Ile	0.9258	2020-04-15
Patient 4	ORF1ab	14111	nonsyn	c.13846A>C	p.Lys4616Gln	0.0509	2020-04-15
Patient 4	ORF1ab	15071	nonsyn	c.14806T>A	p.Leu4936Ile	0.1139	2020-04-15
Patient 4	ORF1ab	18848	nonsyn	c.18583C>G	p.Leu6195Val	0.0536	2020-04-15
Patient 4	ORF1ab	19524	nonsyn	c.19259C>T	p.Ser6420Leu	0.9472	2020-04-15
Patient 4	ORF1ab	20079	nonsyn	c.19814A>T	p.His6605Leu	0.0698	2020-04-15
Patient 4	S	21949	nonsyn	c.387A>C	p.Lys129Asn	0.0924	2020-04-15
Patient 4	S	23652	nonsyn	c.2090T>C	p.Met697Thr	0.0768	2020-04-15
Patient 4	E	26433	nonsyn	c.189A>C	p.Lys63Asn	0.0805	2020-04-15
Patient 4	UTR	26505	UTR	c.-18G>A		0.0514	2020-04-15
Patient 4	ORF7a	27750	syn	c.357G>A	p.Lys119Lys	0.0711	2020-04-15
Patient 4	N	28311	nonsyn	c.38C>T	p.Pro13Leu	0.9319	2020-04-15
Patient 4	ORF1ab	18262	syn	c.17997A>G	p.Ser5999Ser	0.076	2020-04-18
Patient 4	S	23500	syn	c.1938T>C	p.Arg646Arg	0.0846	2020-04-18
Patient 4	S	23652	nonsyn	c.2090T>C	p.Met697Thr	0.1279	2020-04-18
Patient 4	ORF1ab	337	syn	c.72C>T	p.Arg24Arg	0.0546	2020-04-21
Patient 4	ORF1ab	15992	nonsyn	c.15727A>C	p.Met5243Leu	0.0977	2020-04-27
Patient 4	S	23403	nonsyn	c.1841A>G	p.Asp614Gly	0.7373	2020-04-27
Patient 4	ORF1ab	1779	nonsyn	c.1514C>G	p.Ser505Cys	0.3315	2020-04-30
Patient 4	ORF1ab	2770	syn	c.2505T>C	p.Gly835Gly	0.0942	2020-04-30
Patient 4	ORF1ab	2949	nonsyn	c.2684T>C	p.Ile895Thr	0.0711	2020-04-30
Patient 4	ORF1ab	8730	nonsyn	c.8465C>T	p.Ser2822Phe	0.6199	2020-04-30
Patient 4	ORF1ab	8739	nonsyn	c.8474C>A	p.Thr2825Asn	0.0633	2020-04-30
Patient 4	ORF1ab	12413	nonsyn	c.12148A>C	p.Asn4050His	0.2543	2020-04-30
Patient 4	ORF1ab	13390	nonsyn	c.13125G>T	p.Met4375Ile	0.136	2020-04-30
Patient 4	ORF1ab	14111	nonsyn	c.13846A>C	p.Lys4616Gln	0.1561	2020-04-30
Patient 4	ORF1ab	14408	syn	c.14143C>T	p.Leu4715Leu	0.5575	2020-04-30
Patient 4	ORF1ab	15071	nonsyn	c.14806T>A	p.Leu4936Ile	0.0504	2020-04-30
Patient 4	ORF1ab	15798	nonsyn	c.15533T>C	p.Phe5178Ser	0.2138	2020-04-30
Patient 4	ORF1ab	19402	syn	c.19137C>A	p.Leu6379Leu	0.0951	2020-04-30
Patient 4	S	23403	nonsyn	c.1841A>G	p.Asp614Gly	0.8559	2020-04-30
Patient 4	ORF3a	25429	nonsyn	c.37G>T	p.Val13Leu	0.5676	2020-04-30
Patient 4	ORF6	27378	syn	c.177G>A	p.Glu59Glu	0.2083	2020-04-30
Patient 4	N	28311	nonsyn	c.38C>T	p.Pro13Leu	0.2381	2020-04-30
Patient 4	UTR	241	UTR	c.-25C>T		0.6241	2020-05-07
Patient 4	ORF1ab	14408	syn	c.14143C>T	p.Leu4715Leu	0.8136	2020-05-07
Patient 4	ORF1ab	17219	nonsyn	c.16954A>C	p.Ile5652Leu	0.0578	2020-05-07
Patient 4	ORF1ab	17220	nonsyn	c.16955T>A	p.Ile5652Lys	0.0578	2020-05-07
Patient 4	N	28531	stop	c.258C>A	p.Tyr86*	0.0563	2020-05-07
Patient 4	UTR	241	UTR	c.-25C>T		0.6742	2020-05-08
Patient 4	ORF1ab	1631	nonsyn	c.1366A>C	p.Lys456Gln	0.2141	2020-05-08
Patient 4	ORF1ab	2521	nonsyn	c.2256A>T	p.Leu752Phe	0.5059	2020-05-08
Patient 4	ORF1ab	3932	nonsyn	c.3667G>A	p.Glu1223Lys	0.2228	2020-05-08
Patient 4	ORF1ab	6310	nonsyn	c.6045C>A	p.Ser2015Arg	0.3215	2020-05-08
Patient 4	ORF1ab	6312	nonsyn	c.6047C>A	p.Thr2016Lys	0.3227	2020-05-08
Patient 4	ORF1ab	8730	nonsyn	c.8465C>T	p.Ser2822Phe	0.5563	2020-05-08
Patient 4	ORF1ab	9307	nonsyn	c.9042A>C	p.Leu3014Phe	0.3213	2020-05-08
Patient 4	ORF1ab	12413	nonsyn	c.12148A>C	p.Asn4050His	0.2892	2020-05-08
Patient 4	ORF1ab	14408	syn	c.14143C>T	p.Leu4715Leu	0.6128	2020-05-08
Patient 4	ORF1ab	15455	nonsyn	c.15190C>A	p.His5064Asn	0.0513	2020-05-08
Patient 4	ORF1ab	16001	nonsyn	c.15736T>A	p.Leu5246Ile	0.1562	2020-05-08
Patient 4	ORF1ab	16604	nonsyn	c.16339C>A	p.Leu5447Ile	0.0913	2020-05-08
Patient 4	ORF1ab	21345	nonsyn	c.21080A>C	p.Tyr7027Ser	0.3014	2020-05-08
Patient 4	ORF7b	27877	nonsyn	c.122G>T	p.Cys41Phe	0.1992	2020-05-08
Patient 4	UTR	241	UTR	c.-25C>T		0.8562	2020-05-09
Patient 4	ORF1ab	8730	nonsyn	c.8465C>T	p.Ser2822Phe	0.6741	2020-05-09
Patient 4	ORF1ab	11752	syn	c.11487C>A	p.Leu3829Leu	0.0941	2020-05-09
Patient 4	ORF1ab	14255	nonsyn	c.13990A>G	p.Asn4664Asp	0.3374	2020-05-09
Patient 4	ORF1ab	14408	syn	c.14143C>T	p.Leu4715Leu	0.4809	2020-05-09
Patient 4	ORF1ab	15798	nonsyn	c.15533T>C	p.Phe5178Ser	0.1828	2020-05-09
Patient 4	S	22751	nonsyn	c.1189G>T	p.Ala397Ser	0.1446	2020-05-09
Patient 4	S	23716	syn	c.2154T>C	p.Phe718Phe	0.3098	2020-05-09
Patient 4	ORF3a	25429	nonsyn	c.37G>T	p.Val13Leu	0.7116	2020-05-09
Patient 4	ORF3a	26195	nonsyn	c.803C>T	p.Thr268Met	0.1291	2020-05-09
Patient 4	ORF7a	27416	nonsyn	c.23C>A	p.Ala8Glu	0.39	2020-05-09
Patient 4	ORF1ab	17935	syn	c.17670A>T	p.Pro5890Pro	0.7238	2020-04-11
Patient 5	UTR	213	UTR	c.-53G>A		0.1544	2020-04-12
Patient 5	ORF1ab	3862	syn	c.3597T>A	p.Val1199Val	0.25	2020-04-12
Patient 5	ORF1ab	8730	nonsyn	c.8465C>T	p.Ser2822Phe	0.5063	2020-04-12
Patient 5	ORF1ab	10481	nonsyn	c.10216G>A	p.Gly3406Ser	0.131	2020-04-12
Patient 5	ORF1ab	14408	syn	c.14143C>T	p.Leu4715Leu	0.6176	2020-04-12
Patient 5	ORF1ab	19524	nonsyn	c.19259C>T	p.Ser6420Leu	0.3101	2020-04-12
Patient 5	ORF1ab	21055	syn	c.20790G>A	p.Thr6930Thr	0.4566	2020-04-12
Patient 5	S	23403	nonsyn	c.1841A>G	p.Asp614Gly	0.6952	2020-04-12
Patient 5	S	24023	syn	c.2461C>T	p.Leu821Leu	0.1347	2020-04-12
Patient 5	M	27131	nonsyn	c.609C>A	p.Asn203Lys	0.5972	2020-04-12
Patient 5	ORF1ab	2396	nonsyn	c.2131A>G	p.Thr711Ala	0.328	2020-04-15
Patient 5	ORF1ab	8730	nonsyn	c.8465C>T	p.Ser2822Phe	0.7126	2020-04-15
Patient 5	ORF1ab	12927	nonsyn	c.12662A>C	p.Lys4221Thr	0.1592	2020-04-15
Patient 5	ORF1ab	19524	nonsyn	c.19259C>T	p.Ser6420Leu	0.3957	2020-04-15
Patient 5	S	23403	nonsyn	c.1841A>G	p.Asp614Gly	0.846	2020-04-15
Patient 5	S	24290	stop	c.2728G>T	p.Gly910*	0.2587	2020-04-15
Patient 5	ORF3a	26028	syn	c.636C>T	p.Tyr212Tyr	0.1276	2020-04-15
Patient 5	N	28311	nonsyn	c.38C>T	p.Pro13Leu	0.3727	2020-04-15
Patient 5	UTR	241	UTR	c.-25C>T		0.7944	2020-04-18
Patient 5	ORF1ab	4229	nonsyn	c.3964A>C	p.Thr1322Pro	0.1325	2020-04-18
Patient 5	ORF1ab	5434	syn	c.5169T>C	p.Gly1723Gly	0.1304	2020-04-18
Patient 5	ORF1ab	8730	nonsyn	c.8465C>T	p.Ser2822Phe	0.2803	2020-04-18
Patient 5	S	23403	nonsyn	c.1841A>G	p.Asp614Gly	0.8464	2020-04-18
Patient 5	S	24031	nonsyn	c.2469C>A	p.Phe823Leu	0.0679	2020-04-18
Patient 5	M	27011	syn	c.489C>T	p.Asp163Asp	0.1119	2020-04-18
Patient 5	UTR	227	UTR	c.-39G>A		0.0593	2020-04-07
Patient 5	ORF1ab	3190	syn	c.2925A>G	p.Gln975Gln	0.1297	2020-04-07
Patient 5	ORF1ab	5079	nonsyn	c.4814C>A	p.Thr1605Asn	0.1423	2020-04-07
Patient 5	ORF1ab	14408	syn	c.14143C>T	p.Leu4715Leu	0.786	2020-04-07
Patient 5	ORF1ab	14827	nonsyn	c.14562A>T	p.Gln4854His	0.4709	2020-04-07
Patient 5	S	23403	nonsyn	c.1841A>G	p.Asp614Gly	0.811	2020-04-07
Patient 5	E	26408	nonsyn	c.164C>A	p.Ser55Tyr	0.1626	2020-04-07
Patient 5	N	28311	nonsyn	c.38C>T	p.Pro13Leu	0.3802	2020-04-07
Patient 5	UTR	241	UTR	c.-25C>T		0.684	2020-04-09
Patient 5	ORF1ab	3037	syn	c.2772C>T	p.Phe924Phe	0.7029	2020-04-09
Patient 5	ORF1ab	3337	syn	c.3072A>G	p.Glu1024Glu	0.113	2020-04-09
Patient 5	ORF1ab	4460	nonsyn	c.4195G>T	p.Val1399Phe	0.3427	2020-04-09
Patient 5	ORF1ab	4642	syn	c.4377G>A	p.Leu1459Leu	0.4038	2020-04-09
Patient 5	ORF1ab	8730	nonsyn	c.8465C>T	p.Ser2822Phe	0.7111	2020-04-09
Patient 5	ORF1ab	9908	stop	c.9643A>T	p.Lys3215*	0.2718	2020-04-09
Patient 5	ORF1ab	12768	nonsyn	c.12503C>T	p.Ala4168Val	0.1299	2020-04-09
Patient 5	ORF1ab	15371	nonsyn	c.15106C>T	p.Arg5036Cys	0.1469	2020-04-09
Patient 5	ORF1ab	15541	syn	c.15276A>G	p.Ser5092Ser	0.2925	2020-04-09
Patient 5	ORF1ab	15798	nonsyn	c.15533T>C	p.Phe5178Ser	0.1944	2020-04-09
Patient 5	ORF1ab	16073	syn	c.15808C>T	p.Leu5270Leu	0.1727	2020-04-09
Patient 5	ORF3a	25429	nonsyn	c.37G>T	p.Val13Leu	0.5758	2020-04-09
Patient 5	ORF7a	27746	nonsyn	c.353G>A	p.Arg118Lys	0.0921	2020-04-09
Patient 5	N	29411	nonsyn	c.1138C>A	p.Gln380Lys	0.0818	2020-04-09
Patient 6	ORF1ab	1779	nonsyn	c.1514C>G	p.Ser505Cys	0.0981	2020-04-03
Patient 6	ORF1ab	2561	nonsyn	c.2296T>A	p.Leu766Ile	0.0738	2020-04-03
Patient 6	ORF1ab	3467	stop	c.3202G>T	p.Gly1068*	0.0682	2020-04-03
Patient 6	ORF1ab	7507	nonsyn	c.7242A>C	p.Lys2414Asn	0.1173	2020-04-03
Patient 6	ORF1ab	11459	nonsyn	c.11194T>A	p.Ser3732Thr	0.0751	2020-04-03
Patient 6	ORF1ab	12413	nonsyn	c.12148A>C	p.Asn4050His	0.1293	2020-04-03
Patient 6	ORF1ab	15071	nonsyn	c.14806T>A	p.Leu4936Ile	0.1087	2020-04-03
Patient 6	ORF1ab	17561	nonsyn	c.17296G>T	p.Gly5766Cys	0.1036	2020-04-03
Patient 6	ORF1ab	18402	nonsyn	c.18137T>A	p.Leu6046Gln	0.1239	2020-04-03
Patient 6	ORF1ab	20079	nonsyn	c.19814A>T	p.His6605Leu	0.1035	2020-04-03
Patient 6	ORF1ab	21069	nonsyn	c.20804A>T	p.Lys6935Ile	0.0745	2020-04-03
Patient 6	S	21949	nonsyn	c.387A>C	p.Lys129Asn	0.172	2020-04-03
Patient 6	S	23652	nonsyn	c.2090T>C	p.Met697Thr	0.0661	2020-04-03
Patient 6	E	26433	nonsyn	c.189A>C	p.Lys63Asn	0.1481	2020-04-03
Patient 6	ORF7b	27870	stop	c.115G>T	p.Glu39*	0.146	2020-04-03
Patient 6	ORF1ab	4329	nonsyn	c.4064T>C	p.Ile1355Thr	0.0857	2020-04-04
Patient 6	ORF1ab	7507	nonsyn	c.7242A>C	p.Lys2414Asn	0.0806	2020-04-04
Patient 6	ORF1ab	14111	nonsyn	c.13846A>C	p.Lys4616Gln	0.0515	2020-04-04
Patient 6	ORF1ab	14255	nonsyn	c.13990A>G	p.Asn4664Asp	0.0576	2020-04-04
Patient 6	ORF1ab	15071	nonsyn	c.14806T>A	p.Leu4936Ile	0.0704	2020-04-04
Patient 6	ORF1ab	17190	nonsyn	c.16925T>C	p.Val5642Ala	0.0662	2020-04-04
Patient 6	ORF1ab	18402	nonsyn	c.18137T>A	p.Leu6046Gln	0.1366	2020-04-04
Patient 6	ORF1ab	20079	nonsyn	c.19814A>T	p.His6605Leu	0.0893	2020-04-04
Patient 6	S	21949	nonsyn	c.387A>C	p.Lys129Asn	0.0916	2020-04-04
Patient 6	E	26433	nonsyn	c.189A>C	p.Lys63Asn	0.0902	2020-04-04
Patient 6	M	26542	nonsyn	c.20C>A	p.Thr7Asn	0.0573	2020-04-04
Patient 6	M	26545	nonsyn	c.23T>G	p.Ile8Ser	0.057	2020-04-04
Patient 6	ORF7a	27750	syn	c.357G>A	p.Lys119Lys	0.069	2020-04-04
Patient 6	ORF7b	27870	stop	c.115G>T	p.Glu39*	0.0796	2020-04-04
Patient 6	ORF8	27997	nonsyn	c.104A>T	p.Asp35Val	0.0679	2020-04-04
Patient 6	ORF1ab	4329	nonsyn	c.4064T>C	p.Ile1355Thr	0.0603	2020-04-05
Patient 6	ORF1ab	4642	syn	c.4377G>A	p.Leu1459Leu	0.0816	2020-04-05
Patient 6	ORF1ab	7507	nonsyn	c.7242A>C	p.Lys2414Asn	0.1281	2020-04-05
Patient 6	ORF1ab	12413	nonsyn	c.12148A>C	p.Asn4050His	0.134	2020-04-05
Patient 6	ORF1ab	13791	nonsyn	c.13526A>C	p.Asn4509Thr	0.0505	2020-04-05
Patient 6	ORF1ab	14861	stop	c.14596A>T	p.Lys4866*	0.1031	2020-04-05
Patient 6	ORF1ab	18402	nonsyn	c.18137T>A	p.Leu6046Gln	0.0558	2020-04-05
Patient 6	ORF1ab	20079	nonsyn	c.19814A>T	p.His6605Leu	0.1104	2020-04-05
Patient 6	S	21949	nonsyn	c.387A>C	p.Lys129Asn	0.1286	2020-04-05
Patient 6	S	24779	nonsyn	c.3217A>G	p.Lys1073Glu	0.0841	2020-04-05
Patient 6	S	24966	nonsyn	c.3404A>T	p.Asn1135Ile	0.1022	2020-04-05
Patient 6	ORF3a	25408	stop	c.16A>T	p.Arg6*	0.0506	2020-04-05
Patient 6	ORF3a	26057	nonsyn	c.665A>C	p.Asp222Ala	0.0939	2020-04-05
Patient 6	M	26589	nonsyn	c.67G>T	p.Val23Leu	0.0612	2020-04-05
Patient 6	M	26592	nonsyn	c.70A>C	p.Ile24Leu	0.0625	2020-04-05
Patient 6	ORF6	27354	syn	c.153A>G	p.Gln51Gln	0.0981	2020-04-05
Patient 6	ORF7b	27870	stop	c.115G>T	p.Glu39*	0.0656	2020-04-05
Patient 6	ORF8	27997	nonsyn	c.104A>T	p.Asp35Val	0.0754	2020-04-05
Patient 6	N	29049	nonsyn	c.776G>A	p.Arg259Gln	0.0681	2020-04-05
Patient 6	ORF1ab	1170	nonsyn	c.905C>T	p.Ser302Phe	0.2041	2020-04-06
Patient 6	ORF1ab	3467	stop	c.3202G>T	p.Gly1068*	0.2162	2020-04-06
Patient 6	ORF1ab	7507	nonsyn	c.7242A>C	p.Lys2414Asn	0.2578	2020-04-06
Patient 6	ORF1ab	8883	nonsyn	c.8618T>C	p.Ile2873Thr	0.1872	2020-04-06
Patient 6	ORF1ab	11459	nonsyn	c.11194T>A	p.Ser3732Thr	0.0571	2020-04-06
Patient 6	ORF1ab	12413	nonsyn	c.12148A>C	p.Asn4050His	0.4521	2020-04-06
Patient 6	ORF1ab	16188	nonsyn	c.15923G>T	p.Gly5308Val	0.1192	2020-04-06
Patient 6	ORF1ab	17233	syn	c.16968A>G	p.Glu5656Glu	0.2096	2020-04-06
Patient 6	ORF1ab	18402	nonsyn	c.18137T>A	p.Leu6046Gln	0.1084	2020-04-06
Patient 6	ORF1ab	20079	nonsyn	c.19814A>T	p.His6605Leu	0.3536	2020-04-06
Patient 6	ORF1ab	4329	nonsyn	c.4064T>C	p.Ile1355Thr	0.9151	2020-04-07
Patient 6	ORF3a	26069	nonsyn	c.677A>G	p.Glu226Gly	0.9393	2020-04-07
Patient 6	ORF7a	27750	syn	c.357G>A	p.Lys119Lys	0.908	2020-04-07
Patient 7	UTR	10	UTR	c.-256T>A		0.0716	2020-04-06
Patient 7	UTR	13	UTR	c.-253T>A		0.0673	2020-04-06
Patient 7	ORF1ab	751	syn	c.486C>T	p.Asn162Asn	0.5581	2020-04-06
Patient 7	ORF1ab	9870	nonsyn	c.9605C>T	p.Thr3202Met	0.3567	2020-04-06
Patient 7	ORF1ab	10481	nonsyn	c.10216G>A	p.Gly3406Ser	0.0625	2020-04-06
Patient 7	S	21949	nonsyn	c.387A>C	p.Lys129Asn	0.0747	2020-04-06
Patient 7	E	26433	nonsyn	c.189A>C	p.Lys63Asn	0.0675	2020-04-06
Patient 7	UTR	10	UTR	c.-256T>A		0.0806	2020-04-08
Patient 7	UTR	13	UTR	c.-253T>A		0.0774	2020-04-08
Patient 7	ORF1ab	751	syn	c.486C>T	p.Asn162Asn	0.2342	2020-04-08
Patient 7	ORF1ab	7507	nonsyn	c.7242A>C	p.Lys2414Asn	0.0566	2020-04-08
Patient 7	ORF1ab	9870	nonsyn	c.9605C>T	p.Thr3202Met	0.7263	2020-04-08
Patient 7	ORF1ab	20079	nonsyn	c.19814A>T	p.His6605Leu	0.0649	2020-04-08
Patient 7	S	21949	nonsyn	c.387A>C	p.Lys129Asn	0.0904	2020-04-08
Patient 7	E	26433	nonsyn	c.189A>C	p.Lys63Asn	0.0714	2020-04-08
Patient 7	UTR	10	UTR	c.-256T>A		0.1409	2020-04-07
Patient 7	UTR	13	UTR	c.-253T>A		0.1272	2020-04-07
Patient 7	ORF1ab	751	syn	c.486C>T	p.Asn162Asn	0.62	2020-04-07
Patient 7	ORF1ab	9870	nonsyn	c.9605C>T	p.Thr3202Met	0.2776	2020-04-07
Patient 7	ORF1ab	13791	nonsyn	c.13526A>C	p.Asn4509Thr	0.0541	2020-04-07
Patient 7	S	21949	nonsyn	c.387A>C	p.Lys129Asn	0.0779	2020-04-07
Patient 7	E	26433	nonsyn	c.189A>C	p.Lys63Asn	0.0964	2020-04-07
Patient 7	N	29049	nonsyn	c.776G>A	p.Arg259Gln	0.0648	2020-04-07
Patient 7	N	28563	nonsyn	c.290G>T	p.Gly97Val	0.0607	2020-04-09
Patient 7	ORF10	29614	syn	c.57C>T	p.Cys19Cys	0.0851	2020-04-09
Patient 8	UTR	10	UTR	c.-256T>A		0.1299	2020-04-08
Patient 8	UTR	13	UTR	c.-253T>A		0.1198	2020-04-08
Patient 8	ORF1ab	4229	nonsyn	c.3964A>C	p.Thr1322Pro	0.0506	2020-04-08
Patient 8	ORF1ab	4329	nonsyn	c.4064T>C	p.Ile1355Thr	0.0843	2020-04-08
Patient 8	ORF1ab	7507	nonsyn	c.7242A>C	p.Lys2414Asn	0.0585	2020-04-08
Patient 8	ORF1ab	10481	nonsyn	c.10216G>A	p.Gly3406Ser	0.0737	2020-04-08
Patient 8	ORF1ab	12413	nonsyn	c.12148A>C	p.Asn4050His	0.1904	2020-04-08
Patient 8	ORF1ab	15071	nonsyn	c.14806T>A	p.Leu4936Ile	0.0899	2020-04-08
Patient 8	ORF1ab	18402	nonsyn	c.18137T>A	p.Leu6046Gln	0.0986	2020-04-08
Patient 8	ORF1ab	20079	nonsyn	c.19814A>T	p.His6605Leu	0.151	2020-04-08
Patient 8	S	21949	nonsyn	c.387A>C	p.Lys129Asn	0.1392	2020-04-08
Patient 8	S	23652	nonsyn	c.2090T>C	p.Met697Thr	0.0606	2020-04-08
Patient 8	S	24966	nonsyn	c.3404A>T	p.Asn1135Ile	0.0607	2020-04-08
Patient 8	ORF3a	26194	nonsyn	c.802A>T	p.Thr268Ser	0.0551	2020-04-08
Patient 8	E	26433	nonsyn	c.189A>C	p.Lys63Asn	0.077	2020-04-08
Patient 8	M	26542	nonsyn	c.20C>A	p.Thr7Asn	0.0642	2020-04-08
Patient 8	M	26545	nonsyn	c.23T>G	p.Ile8Ser	0.0652	2020-04-08
Patient 8	ORF6	27354	syn	c.153A>G	p.Gln51Gln	0.0506	2020-04-08
Patient 8	ORF7a	27750	syn	c.357G>A	p.Lys119Lys	0.0592	2020-04-08
Patient 8	ORF7b	27870	stop	c.115G>T	p.Glu39*	0.1227	2020-04-08
Patient 8	N	29049	nonsyn	c.776G>A	p.Arg259Gln	0.098	2020-04-08
Patient 8	UTR	10	UTR	c.-256T>A		0.0922	2020-04-07
Patient 8	UTR	13	UTR	c.-253T>A		0.0877	2020-04-07
Patient 8	ORF1ab	17190	nonsyn	c.16925T>C	p.Val5642Ala	0.0509	2020-04-07
Patient 8	ORF1ab	20079	nonsyn	c.19814A>T	p.His6605Leu	0.0694	2020-04-07
Patient 8	S	21949	nonsyn	c.387A>C	p.Lys129Asn	0.0698	2020-04-07
Patient 8	E	26433	nonsyn	c.189A>C	p.Lys63Asn	0.065	2020-04-07
Patient 8	ORF1ab	7507	nonsyn	c.7242A>C	p.Lys2414Asn	0.0552	2020-04-09
Patient 8	ORF1ab	12413	nonsyn	c.12148A>C	p.Asn4050His	0.1384	2020-04-09
Patient 8	ORF1ab	15071	nonsyn	c.14806T>A	p.Leu4936Ile	0.0502	2020-04-09
Patient 8	ORF1ab	18402	nonsyn	c.18137T>A	p.Leu6046Gln	0.0808	2020-04-09
Patient 8	ORF1ab	20079	nonsyn	c.19814A>T	p.His6605Leu	0.0769	2020-04-09
Patient 8	S	21949	nonsyn	c.387A>C	p.Lys129Asn	0.0778	2020-04-09
Patient 8	S	23652	nonsyn	c.2090T>C	p.Met697Thr	0.0671	2020-04-09
Patient 8	E	26433	nonsyn	c.189A>C	p.Lys63Asn	0.0695	2020-04-09
Patient 8	ORF7b	27870	stop	c.115G>T	p.Glu39*	0.0685	2020-04-09
Patient 9	ORF1ab	7374	nonsyn	c.7109A>C	p.Asn2370Thr	0.0957	2020-04-06
Patient 9	ORF1ab	7507	nonsyn	c.7242A>C	p.Lys2414Asn	0.081	2020-04-06
Patient 9	ORF1ab	10435	nonsyn	c.10170A>T	p.Gln3390His	0.0618	2020-04-06
Patient 9	ORF1ab	11908	syn	c.11643A>G	p.Val3881Val	0.1253	2020-04-06
Patient 9	ORF1ab	12413	nonsyn	c.12148A>C	p.Asn4050His	0.1386	2020-04-06
Patient 9	ORF1ab	15071	nonsyn	c.14806T>A	p.Leu4936Ile	0.0964	2020-04-06
Patient 9	ORF1ab	18147	nonsyn	c.17882A>G	p.Lys5961Arg	0.0589	2020-04-06
Patient 9	ORF1ab	18402	nonsyn	c.18137T>A	p.Leu6046Gln	0.0809	2020-04-06
Patient 9	ORF1ab	19627	syn	c.19362G>T	p.Ter6454Tyrext*?	0.0649	2020-04-06
Patient 9	ORF1ab	20079	nonsyn	c.19814A>T	p.His6605Leu	0.0662	2020-04-06
Patient 9	S	21949	nonsyn	c.387A>C	p.Lys129Asn	0.0765	2020-04-06
Patient 9	S	24290	stop	c.2728G>T	p.Gly910*	0.1074	2020-04-06
Patient 9	S	24779	nonsyn	c.3217A>G	p.Lys1073Glu	0.0668	2020-04-06
Patient 9	ORF3a	25843	nonsyn	c.451A>C	p.Thr151Pro	0.068	2020-04-06
Patient 9	E	26433	nonsyn	c.189A>C	p.Lys63Asn	0.1103	2020-04-06
Patient 9	ORF7a	27750	syn	c.357G>A	p.Lys119Lys	0.0706	2020-04-06
Patient 9	ORF1ab	1383	nonsyn	c.1118G>T	p.Cys373Phe	0.0883	2020-04-08
Patient 9	ORF1ab	5434	syn	c.5169T>C	p.Gly1723Gly	0.0757	2020-04-08
Patient 9	ORF1ab	11908	syn	c.11643A>G	p.Val3881Val	0.0655	2020-04-08
Patient 9	ORF1ab	12413	nonsyn	c.12148A>C	p.Asn4050His	0.2191	2020-04-08
Patient 9	ORF1ab	13791	nonsyn	c.13526A>C	p.Asn4509Thr	0.0545	2020-04-08
Patient 9	ORF1ab	18703	nonsyn	c.18438G>T	p.Gln6146His	0.0912	2020-04-08
Patient 9	ORF1ab	20079	nonsyn	c.19814A>T	p.His6605Leu	0.1241	2020-04-08
Patient 9	S	24381	nonsyn	c.2819C>T	p.Ser940Phe	0.0637	2020-04-08
Patient 9	ORF1ab	11511	nonsyn	c.11246C>G	p.Thr3749Arg	0.1222	2020-04-07
Patient 10	ORF1ab	10059	nonsyn	c.9794G>T	p.Gly3265Val	0.1599	2020-04-12
Patient 10	ORF7a	27750	syn	c.357G>A	p.Lys119Lys	0.4077	2020-04-12
Patient 10	N	29049	nonsyn	c.776G>A	p.Arg259Gln	0.4726	2020-04-12
Patient 10	ORF1ab	18402	nonsyn	c.18137T>A	p.Leu6046Gln	0.0597	2020-04-07
Patient 10	ORF1ab	20079	nonsyn	c.19814A>T	p.His6605Leu	0.0726	2020-04-07
Patient 10	S	21949	nonsyn	c.387A>C	p.Lys129Asn	0.075	2020-04-07
Patient 10	E	26433	nonsyn	c.189A>C	p.Lys63Asn	0.0819	2020-04-07
Patient 10	UTR	26505	UTR	c.-18G>A		0.0668	2020-04-07
Patient 10	ORF1ab	7507	nonsyn	c.7242A>C	p.Lys2414Asn	0.0657	2020-04-08
Patient 10	ORF1ab	15071	nonsyn	c.14806T>A	p.Leu4936Ile	0.1062	2020-04-08
Patient 10	ORF1ab	17561	nonsyn	c.17296G>T	p.Gly5766Cys	0.0794	2020-04-08
Patient 10	ORF1ab	18402	nonsyn	c.18137T>A	p.Leu6046Gln	0.0582	2020-04-08
Patient 10	ORF1ab	20079	nonsyn	c.19814A>T	p.His6605Leu	0.0733	2020-04-08
Patient 10	S	21949	nonsyn	c.387A>C	p.Lys129Asn	0.0754	2020-04-08
Patient 10	E	26433	nonsyn	c.189A>C	p.Lys63Asn	0.053	2020-04-08
Patient 10	ORF7b	27870	stop	c.115G>T	p.Glu39*	0.0607	2020-04-08
Patient 10	ORF1ab	10435	nonsyn	c.10170A>T	p.Gln3390His	0.0934	2020-04-10
Patient 10	ORF1ab	12413	nonsyn	c.12148A>C	p.Asn4050His	0.4172	2020-04-10
Patient 10	ORF1ab	15071	nonsyn	c.14806T>A	p.Leu4936Ile	0.1862	2020-04-10
Patient 10	ORF1ab	16873	syn	c.16608G>A	p.Glu5536Glu	0.0779	2020-04-10
Patient 10	ORF1ab	17561	nonsyn	c.17296G>T	p.Gly5766Cys	0.0927	2020-04-10
Patient 10	ORF1ab	19086	nonsyn	c.18821G>T	p.Ser6274Ile	0.0917	2020-04-10
Patient 10	S	23652	nonsyn	c.2090T>C	p.Met697Thr	0.0561	2020-04-10
Patient 10	ORF8	27903	nonsyn	c.10C>G	p.Leu4Val	0.1667	2020-04-10
Patient 10	N	28528	syn	c.255C>G	p.Gly85Gly	0.0863	2020-04-10
Patient 10	N	29291	nonsyn	c.1018G>T	p.Asp340Tyr	0.0877	2020-04-10
Patient 11	ORF1ab	7721	nonsyn	c.7456C>A	p.Gln2486Lys	0.1446	2020-03-26
Patient 11	ORF1ab	18395	syn	c.18130C>T	p.Leu6044Leu	0.8832	2020-03-26
Patient 11	ORF1ab	18402	nonsyn	c.18137T>A	p.Leu6046Gln	0.1978	2020-03-26
Patient 11	S	21946	syn	c.384T>C	p.Ile128Ile	0.1595	2020-03-26
Patient 12	ORF1ab	12420	nonsyn	c.12155C>T	p.Ala4052Val	0.2822	2020-04-05
Patient 12	ORF1ab	15255	nonsyn	c.14990T>C	p.Phe4997Ser	0.9354	2020-04-05
Patient 12	ORF1ab	20079	nonsyn	c.19814A>T	p.His6605Leu	0.0943	2020-04-05
Patient 12	ORF1ab	19174	syn	c.18909G>A	p.Gln6303Gln	0.0524	2020-04-06
Patient 12	N	28311	nonsyn	c.38C>T	p.Pro13Leu	0.5885	2020-04-06
Patient 12	UTR	10	UTR	c.-256T>A		0.0582	2020-04-02
Patient 12	UTR	13	UTR	c.-253T>A		0.0553	2020-04-02
Patient 12	S	21949	nonsyn	c.387A>C	p.Lys129Asn	0.0533	2020-04-02
Patient 12	UTR	26505	UTR	c.-18G>A		0.0547	2020-04-02
Patient 12	ORF10	29580	nonsyn	c.23C>T	p.Ala8Val	0.1236	2020-04-02
Patient 12	ORF1ab	15071	nonsyn	c.14806T>A	p.Leu4936Ile	0.058	2020-04-03
Patient 12	ORF1ab	3337	syn	c.3072A>G	p.Glu1024Glu	0.1279	2020-04-04
Patient 12	ORF1ab	5802	nonsyn	c.5537A>T	p.Tyr1846Phe	0.0619	2020-04-04
Patient 12	ORF1ab	9082	syn	c.8817A>C	p.Leu2939Leu	0.0622	2020-04-04
Patient 12	ORF1ab	10880	nonsyn	c.10615A>C	p.Met3539Leu	0.081	2020-04-04
Patient 12	ORF1ab	21055	syn	c.20790G>A	p.Thr6930Thr	0.1863	2020-04-04
Patient 12	UTR	26505	UTR	c.-18G>A		0.0874	2020-04-04
Patient 12	M	26556	stop	c.34G>T	p.Glu12*	0.0905	2020-04-04
Patient 12	ORF7b	27870	stop	c.115G>T	p.Glu39*	0.1011	2020-04-04
Patient 12	UTR	34	UTR	c.-232A>T		0.1994	2020-04-07
Patient 12	ORF1ab	9667	syn	c.9402T>A	p.Pro3134Pro	0.2195	2020-04-07
Patient 12	ORF1ab	12413	nonsyn	c.12148A>C	p.Asn4050His	0.2039	2020-04-07
Patient 12	ORF1ab	12927	nonsyn	c.12662A>C	p.Lys4221Thr	0.1002	2020-04-07
Patient 12	S	23652	nonsyn	c.2090T>C	p.Met697Thr	0.1262	2020-04-07
Patient 12	ORF7a	27476	nonsyn	c.83C>T	p.Thr28Ile	0.2111	2020-04-07
Patient 13	ORF1ab	15071	nonsyn	c.14806T>A	p.Leu4936Ile	0.0595	2020-03-27
Patient 13	ORF1ab	17233	syn	c.16968A>G	p.Glu5656Glu	0.1144	2020-03-27
Patient 13	ORF1ab	18141	nonsyn	c.17876A>G	p.Lys5959Arg	0.0887	2020-03-27
Patient 13	S	24779	nonsyn	c.3217A>G	p.Lys1073Glu	0.104	2020-03-27
Patient 13	ORF3a	26057	nonsyn	c.665A>C	p.Asp222Ala	0.0711	2020-03-27
Patient 13	ORF1ab	7758	nonsyn	c.7493A>C	p.Asn2498Thr	0.0642	2020-03-31
Patient 13	ORF1ab	12413	nonsyn	c.12148A>C	p.Asn4050His	0.1643	2020-03-31
Patient 13	ORF1ab	17190	nonsyn	c.16925T>C	p.Val5642Ala	0.0522	2020-03-31
Patient 13	ORF1ab	18402	nonsyn	c.18137T>A	p.Leu6046Gln	0.0625	2020-03-31
Patient 13	ORF1ab	20079	nonsyn	c.19814A>T	p.His6605Leu	0.081	2020-03-31
Patient 13	E	26433	nonsyn	c.189A>C	p.Lys63Asn	0.0544	2020-03-31
Patient 13	ORF7a	27750	syn	c.357G>A	p.Lys119Lys	0.0603	2020-03-31
Patient 13	ORF7b	27870	stop	c.115G>T	p.Glu39*	0.0578	2020-03-31
Patient 13	ORF1ab	4329	nonsyn	c.4064T>C	p.Ile1355Thr	0.0731	2020-04-01
Patient 13	ORF1ab	12413	nonsyn	c.12148A>C	p.Asn4050His	0.1644	2020-04-01
Patient 13	ORF1ab	15992	nonsyn	c.15727A>C	p.Met5243Leu	0.0784	2020-04-01
Patient 13	ORF1ab	17190	nonsyn	c.16925T>C	p.Val5642Ala	0.0582	2020-04-01
Patient 13	S	21949	nonsyn	c.387A>C	p.Lys129Asn	0.0624	2020-04-01
Patient 13	S	22465	syn	c.903T>C	p.Cys301Cys	0.1015	2020-04-01
Patient 13	S	23652	nonsyn	c.2090T>C	p.Met697Thr	0.0738	2020-04-01
Patient 13	ORF3a	26057	nonsyn	c.665A>C	p.Asp222Ala	0.0544	2020-04-01
Patient 13	E	26433	nonsyn	c.189A>C	p.Lys63Asn	0.0523	2020-04-01
Patient 13	ORF7b	27870	stop	c.115G>T	p.Glu39*	0.058	2020-04-01
Patient 14	ORF1ab	1631	nonsyn	c.1366A>C	p.Lys456Gln	0.0545	2020-04-02
Patient 14	ORF1ab	2966	nonsyn	c.2701A>T	p.Ser901Cys	0.0961	2020-04-02
Patient 14	ORF1ab	14228	nonsyn	c.13963A>T	p.Ser4655Cys	0.0546	2020-04-02
Patient 14	ORF1ab	15071	nonsyn	c.14806T>A	p.Leu4936Ile	0.064	2020-04-02
Patient 14	ORF1ab	15992	nonsyn	c.15727A>C	p.Met5243Leu	0.0945	2020-04-02
Patient 14	ORF1ab	17190	nonsyn	c.16925T>C	p.Val5642Ala	0.0778	2020-04-02
Patient 14	ORF1ab	20301	syn	c.20036A>C	p.Ter6679Serext*?	0.0655	2020-04-02
Patient 14	ORF1ab	21055	syn	c.20790G>A	p.Thr6930Thr	0.0682	2020-04-02
Patient 14	S	22465	syn	c.903T>C	p.Cys301Cys	0.0951	2020-04-02
Patient 14	S	24966	nonsyn	c.3404A>T	p.Asn1135Ile	0.0552	2020-04-02
Patient 14	E	26433	nonsyn	c.189A>C	p.Lys63Asn	0.0802	2020-04-02
Patient 14	UTR	26505	UTR	c.-18G>A		0.0846	2020-04-02
Patient 14	M	26570	syn	c.48C>T	p.Leu16Leu	0.0676	2020-04-02
Patient 14	ORF1ab	3337	syn	c.3072A>G	p.Glu1024Glu	0.0521	2020-04-05
Patient 14	ORF1ab	4574	nonsyn	c.4309A>C	p.Thr1437Pro	0.1362	2020-04-05
Patient 14	ORF1ab	4826	nonsyn	c.4561A>T	p.Thr1521Ser	0.0737	2020-04-05
Patient 14	ORF1ab	4973	nonsyn	c.4708G>A	p.Val1570Met	0.0946	2020-04-05
Patient 14	ORF1ab	7507	nonsyn	c.7242A>C	p.Lys2414Asn	0.1265	2020-04-05
Patient 14	ORF1ab	9914	nonsyn	c.9649T>C	p.Phe3217Leu	0.0524	2020-04-05
Patient 14	ORF1ab	11511	nonsyn	c.11246C>G	p.Thr3749Arg	0.1234	2020-04-05
Patient 14	ORF1ab	12413	nonsyn	c.12148A>C	p.Asn4050His	0.1075	2020-04-05
Patient 14	ORF1ab	18402	nonsyn	c.18137T>A	p.Leu6046Gln	0.0686	2020-04-05
Patient 14	ORF1ab	20198	nonsyn	c.19933A>T	p.Thr6645Ser	0.0928	2020-04-05
Patient 14	S	21949	nonsyn	c.387A>C	p.Lys129Asn	0.1222	2020-04-05
Patient 14	S	22465	syn	c.903T>C	p.Cys301Cys	0.065	2020-04-05
Patient 14	S	23652	nonsyn	c.2090T>C	p.Met697Thr	0.0643	2020-04-05
Patient 14	E	26433	nonsyn	c.189A>C	p.Lys63Asn	0.1251	2020-04-05
Patient 15	ORF1ab	1631	nonsyn	c.1366A>C	p.Lys456Gln	0.0507	2020-04-22
Patient 15	ORF1ab	12413	nonsyn	c.12148A>C	p.Asn4050His	0.1412	2020-04-22
Patient 15	ORF1ab	15071	nonsyn	c.14806T>A	p.Leu4936Ile	0.0966	2020-04-22
Patient 15	ORF1ab	17190	nonsyn	c.16925T>C	p.Val5642Ala	0.053	2020-04-22
Patient 15	ORF1ab	18402	nonsyn	c.18137T>A	p.Leu6046Gln	0.1201	2020-04-22
Patient 15	ORF1ab	20079	nonsyn	c.19814A>T	p.His6605Leu	0.074	2020-04-22
Patient 15	ORF1ab	21055	syn	c.20790G>A	p.Thr6930Thr	0.0545	2020-04-22
Patient 15	S	21949	nonsyn	c.387A>C	p.Lys129Asn	0.0825	2020-04-22
Patient 15	S	23652	nonsyn	c.2090T>C	p.Met697Thr	0.0546	2020-04-22
Patient 15	S	24779	nonsyn	c.3217A>G	p.Lys1073Glu	0.0538	2020-04-22
Patient 15	E	26433	nonsyn	c.189A>C	p.Lys63Asn	0.0685	2020-04-22
Patient 15	UTR	26505	UTR	c.-18G>A		0.0644	2020-04-22
Patient 15	ORF7b	27870	stop	c.115G>T	p.Glu39*	0.0715	2020-04-22
Patient 15	ORF1ab	10481	nonsyn	c.10216G>A	p.Gly3406Ser	0.0601	2020-04-23
Patient 15	ORF1ab	12053	nonsyn	c.11788C>T	p.Leu3930Phe	0.0723	2020-04-23
Patient 15	ORF1ab	17190	nonsyn	c.16925T>C	p.Val5642Ala	0.0505	2020-04-23
Patient 15	ORF1ab	20079	nonsyn	c.19814A>T	p.His6605Leu	0.0548	2020-04-23
Patient 15	S	21949	nonsyn	c.387A>C	p.Lys129Asn	0.0883	2020-04-23
Patient 15	E	26433	nonsyn	c.189A>C	p.Lys63Asn	0.0706	2020-04-23
Patient 15	ORF1ab	4329	nonsyn	c.4064T>C	p.Ile1355Thr	0.0578	2020-04-28
Patient 15	ORF1ab	6701	nonsyn	c.6436C>T	p.Leu2146Phe	0.0542	2020-04-28
Patient 15	ORF1ab	7507	nonsyn	c.7242A>C	p.Lys2414Asn	0.0579	2020-04-28
Patient 15	ORF1ab	15071	nonsyn	c.14806T>A	p.Leu4936Ile	0.0739	2020-04-28
Patient 15	ORF1ab	17190	nonsyn	c.16925T>C	p.Val5642Ala	0.0576	2020-04-28
Patient 15	ORF1ab	18402	nonsyn	c.18137T>A	p.Leu6046Gln	0.0593	2020-04-28
Patient 15	ORF1ab	20079	nonsyn	c.19814A>T	p.His6605Leu	0.0712	2020-04-28
Patient 15	S	21949	nonsyn	c.387A>C	p.Lys129Asn	0.0739	2020-04-28
Patient 15	E	26433	nonsyn	c.189A>C	p.Lys63Asn	0.0725	2020-04-28
Patient 15	ORF7b	27870	stop	c.115G>T	p.Glu39*	0.09	2020-04-28
Patient 15	N	29049	nonsyn	c.776G>A	p.Arg259Gln	0.0534	2020-04-28
Patient 15	ORF1ab	3500	nonsyn	c.3235A>C	p.Thr1079Pro	0.0557	2020-04-27
Patient 15	ORF1ab	4574	nonsyn	c.4309A>C	p.Thr1437Pro	0.0536	2020-04-27
Patient 15	ORF1ab	6701	nonsyn	c.6436C>T	p.Leu2146Phe	0.128	2020-04-27
Patient 15	ORF1ab	12413	nonsyn	c.12148A>C	p.Asn4050His	0.1955	2020-04-27
Patient 15	ORF1ab	15071	nonsyn	c.14806T>A	p.Leu4936Ile	0.1232	2020-04-27
Patient 15	ORF1ab	20079	nonsyn	c.19814A>T	p.His6605Leu	0.0652	2020-04-27
Patient 15	S	23652	nonsyn	c.2090T>C	p.Met697Thr	0.0516	2020-04-27
Patient 15	ORF7a	27750	syn	c.357G>A	p.Lys119Lys	0.0589	2020-04-27
Patient 16	UTR	241	UTR	c.-25C>T		0.8223	2020-03-31
Patient 16	ORF1ab	636	nonsyn	c.371G>A	p.Arg124His	0.097	2020-03-31
Patient 16	ORF1ab	993	nonsyn	c.728A>C	p.Glu243Ala	0.0616	2020-03-31
Patient 16	ORF1ab	3037	syn	c.2772C>T	p.Phe924Phe	0.7543	2020-03-31
Patient 16	ORF1ab	3373	nonsyn	c.3108C>A	p.Asp1036Glu	0.7953	2020-03-31
Patient 16	ORF1ab	6492	nonsyn	c.6227T>C	p.Ile2076Thr	0.082	2020-03-31
Patient 16	ORF1ab	7507	nonsyn	c.7242A>C	p.Lys2414Asn	0.1265	2020-03-31
Patient 16	ORF1ab	7721	nonsyn	c.7456C>A	p.Gln2486Lys	0.0927	2020-03-31
Patient 16	ORF1ab	8516	nonsyn	c.8251G>A	p.Val2751Ile	0.0594	2020-03-31
Patient 16	ORF1ab	11195	nonsyn	c.10930C>T	p.Leu3644Phe	0.6911	2020-03-31
Patient 16	ORF1ab	12413	nonsyn	c.12148A>C	p.Asn4050His	0.3057	2020-03-31
Patient 16	ORF1ab	14408	syn	c.14143C>T	p.Leu4715Leu	0.9375	2020-03-31
Patient 16	ORF1ab	15071	nonsyn	c.14806T>A	p.Leu4936Ile	0.0597	2020-03-31
Patient 16	ORF1ab	15216	nonsyn	c.14951C>T	p.Ala4984Val	0.8298	2020-03-31
Patient 16	ORF1ab	15992	nonsyn	c.15727A>C	p.Met5243Leu	0.1445	2020-03-31
Patient 16	S	23403	nonsyn	c.1841A>G	p.Asp614Gly	0.5927	2020-03-31
Patient 16	UTR	26505	UTR	c.-18G>A		0.0906	2020-03-31
Patient 16	N	28881	nonsyn	c.608G>A	p.Arg203Lys	0.9463	2020-03-31
Patient 16	N	28882	syn	c.609G>A	p.Arg203Arg	0.9468	2020-03-31
Patient 16	N	28883	nonsyn	c.610G>C	p.Gly204Arg	0.9464	2020-03-31
Patient 16	UTR	241	UTR	c.-25C>T		0.4067	2020-04-04
Patient 16	ORF1ab	13755	nonsyn	c.13490A>C	p.Glu4497Ala	0.3129	2020-04-04
Patient 16	ORF1ab	16001	nonsyn	c.15736T>A	p.Leu5246Ile	0.1325	2020-04-04
Patient 16	ORF1ab	18703	nonsyn	c.18438G>T	p.Gln6146His	0.3722	2020-04-04
Patient 16	ORF1ab	20079	nonsyn	c.19814A>T	p.His6605Leu	0.1511	2020-04-04
Patient 16	ORF1ab	20131	nonsyn	c.19866G>C	p.Lys6622Asn	0.1272	2020-04-04
Patient 16	S	22465	syn	c.903T>C	p.Cys301Cys	0.1536	2020-04-04
Patient 16	ORF3a	26057	nonsyn	c.665A>C	p.Asp222Ala	0.1573	2020-04-04
Patient 16	M	27147	nonsyn	c.625G>C	p.Asp209His	0.6497	2020-04-04
Patient 16	N	28881	nonsyn	c.608G>A	p.Arg203Lys	0.1248	2020-04-04
Patient 16	N	28882	syn	c.609G>A	p.Arg203Arg	0.1221	2020-04-04
Patient 16	N	28883	nonsyn	c.610G>C	p.Gly204Arg	0.1243	2020-04-04
Patient 16	ORF1ab	1401	nonsyn	c.1136G>T	p.Gly379Val	0.1941	2020-04-07
Patient 16	ORF1ab	8547	nonsyn	c.8282A>G	p.Lys2761Arg	0.0603	2020-04-07
Patient 16	ORF1ab	10523	nonsyn	c.10258G>C	p.Val3420Leu	0.2019	2020-04-07
Patient 16	ORF1ab	15071	nonsyn	c.14806T>A	p.Leu4936Ile	0.0768	2020-04-07
Patient 16	ORF1ab	15678	nonsyn	c.15413C>T	p.Thr5138Met	0.0731	2020-04-07
Patient 16	ORF1ab	17012	stop	c.16747C>T	p.Gln5583*	0.0583	2020-04-07
Patient 16	ORF1ab	17561	nonsyn	c.17296G>T	p.Gly5766Cys	0.0873	2020-04-07
Patient 16	ORF1ab	20079	nonsyn	c.19814A>T	p.His6605Leu	0.0787	2020-04-07
Patient 16	ORF1ab	20291	nonsyn	c.20026G>T	p.Gly6676Cys	0.1209	2020-04-07
Patient 16	S	21949	nonsyn	c.387A>C	p.Lys129Asn	0.0814	2020-04-07
Patient 16	S	25373	nonsyn	c.3811C>T	p.His1271Tyr	0.09	2020-04-07
Patient 16	N	29366	nonsyn	c.1093C>T	p.Pro365Ser	0.0715	2020-04-07

## Sheet: Appendix 1 Table 2
Article DOI: https://doi.org/10.3201/eid3108.241419
EID cannot ensure accessibility for supplementary materials supplied by authors. Readers who have difficulty accessing supplementary content should contact the authors for assistance.
Rapid Emergence and Evolution of SARS-CoV-2 Intrahost Variants among COVID-19 Patients with Prolonged Infections, Singapore
Appendix 1
Appendix 1 Table 2. Total variants per patient
Patient	Total iSNVs	Nonsynonymous iSNVs	Stop iSNVs	Synonymous iSNVs	Upstream gene variant iSNVs
Patient_1	19	13	3	2	1
Patient_2	74	50	7	14	3
Patient_3	108	74	10	18	6
Patient_4	56	41	1	11	3
Patient_5	38	20	2	13	3
Patient_6	39	31	4	4	0
Patient_7	13	9	0	2	2
Patient_8	22	17	1	2	2
Patient_9	22	17	2	3	0
Patient_10	20	15	1	3	1
Patient_11	4	2	0	2	0
Patient_12	24	13	2	5	4
Patient_13	18	14	1	3	0
Patient_14	25	19	1	4	1
Patient_15	22	18	1	2	1
Patient_16	38	31	1	4	2

## Sheet: Appendix 1 Table 3
Article DOI: https://doi.org/10.3201/eid3108.241419
EID cannot ensure accessibility for supplementary materials supplied by authors. Readers who have difficulty accessing supplementary content should contact the authors for assistance.
Rapid Emergence and Evolution of SARS-CoV-2 Intrahost Variants among COVID-19 Patients with Prolonged Infections, Singapore
Appendix 1
Appendix 1 Table 3. Total iSNV per gene
Gene	Total iSNV
E	13
M	24
N	25
ORF10	4
ORF1ab	360
ORF3a	21
ORF6	4
ORF7a	17
ORF7b	11
ORF8	3
S	60

## Sheet: Appendix 1 Table 4
Article DOI: https://doi.org/10.3201/eid3108.241419
EID cannot ensure accessibility for supplementary materials supplied by authors. Readers who have difficulty accessing supplementary content should contact the authors for assistance.
Rapid Emergence and Evolution of SARS-CoV-2 Intrahost Variants among COVID-19 Patients with Prolonged Infections, Singapore
Appendix 1
Appendix 1 Table 4. Total iSNV type per gene
Gene	Sense	Count	Total
E	nonsynonymous	13	13
E	stop	0	13
E	synonymous	0	13
E	upstream_gene_variant	0	13
M	nonsynonymous	13	24
M	stop	1	24
M	synonymous	2	24
M	upstream_gene_variant	8	24
N	nonsynonymous	22	25
N	stop	1	25
N	synonymous	2	25
N	upstream_gene_variant	0	25
ORF10	nonsynonymous	1	4
ORF10	stop	0	4
ORF10	synonymous	2	4
ORF10	upstream_gene_variant	1	4
ORF1ab	nonsynonymous	261	360
ORF1ab	stop	18	360
ORF1ab	synonymous	61	360
ORF1ab	upstream_gene_variant	20	360
ORF3a	nonsynonymous	16	21
ORF3a	stop	4	21
ORF3a	synonymous	1	21
ORF3a	upstream_gene_variant	0	21
ORF6	nonsynonymous	0	4
ORF6	stop	0	4
ORF6	synonymous	4	4
ORF6	upstream_gene_variant	0	4
ORF7a	nonsynonymous	8	17
ORF7a	stop	0	17
ORF7a	synonymous	9	17
ORF7a	upstream_gene_variant	0	17
ORF7b	nonsynonymous	2	11
ORF7b	stop	9	11
ORF7b	synonymous	0	11
ORF7b	upstream_gene_variant	0	11
ORF8	nonsynonymous	2	3
ORF8	stop	0	3
ORF8	synonymous	1	3
ORF8	upstream_gene_variant	0	3
S	nonsynonymous	46	60
S	stop	4	60
S	synonymous	10	60
S	upstream_gene_variant	0	60

## Sheet: Appendix 1 Table 5
Article DOI: https://doi.org/10.3201/eid3108.241419
EID cannot ensure accessibility for supplementary materials supplied by authors. Readers who have difficulty accessing supplementary content should contact the authors for assistance.
Rapid Emergence and Evolution of SARS-CoV-2 Intrahost Variants among COVID-19 Patients with Prolonged Infections, Singapore
Appendix 1
Appendix 1 Table 5. Frequency of 614D and 614G variant of SARS-CoV-2 in Singapore.
Variant	Pango lineage	No. of sequences	Percentage
614D	A	19	0.0190381
614D	A.1	3	0.00300601
614D	A.5	3	0.00300601
614D	A.6	3	0.00300601
614D	B	137	0.137275
614D	B.11	1	0.001002
614D	B.23	1	0.001002
614D	B.28	1	0.001002
614D	B.29	2	0.00200401
614D	B.3	6	0.00601202
614D	B.35	3	0.00300601
614D	B.39	4	0.00400802
614D	B.4	1	0.001002
614D	B.40	5	0.00501002
614D	B.55	1	0.001002
614D	B.56	8	0.00801603
614D	B.6	32	0.0320641
614D	B.6.3	33	0.0330661
614D	B.6.4	3	0.00300601
614D	B.6.6	732	0.733467
614G	B.1	88	0.425121
614G	B.1.1	68	0.328502
614G	B.1.1.1	1	0.00483092
614G	B.1.1.10	7	0.0338164
614G	B.1.1.257	2	0.00966184
614G	B.1.1.369	2	0.00966184
614G	B.1.1.5	1	0.00483092
614G	B.1.1.71	2	0.00966184
614G	B.1.1.8	3	0.0144928
614G	B.1.1.89	1	0.00483092
614G	B.1.104	7	0.0338164
614G	B.1.13	1	0.00483092
614G	B.1.210	1	0.00483092
614G	B.1.22	1	0.00483092
614G	B.1.223	1	0.00483092
614G	B.1.250	2	0.00966184
614G	B.1.314	1	0.00483092
614G	B.1.383	2	0.00966184
614G	B.1.39	4	0.0193237
614G	B.1.391	4	0.0193237
614G	B.1.422	1	0.00483092
614G	B.1.552	1	0.00483092
614G	B.1.595	5	0.0241546
614G	B.1.93	1	0.00483092

## Sheet: Appendix 1 Table 6
Article DOI: https://doi.org/10.3201/eid3108.241419
EID cannot ensure accessibility for supplementary materials supplied by authors. Readers who have difficulty accessing supplementary content should contact the authors for assistance.
Rapid Emergence and Evolution of SARS-CoV-2 Intrahost Variants among COVID-19 Patients with Prolonged Infections, Singapore
Appendix 1
Appendix 1 Table 6. Linear model regression analysis of iSNV and clinical parameters.
Predictor	Coefficient	Standard deviation	P-value
Age	0.0349903	0.0131591	0.0078371
Gender	0.314698	0.406165	0.438456
BMI	-0.0728081	0.0565943	0.198272
Height	-0.017321	0.0282547	0.539856
Weight	-0.0192758	0.0250346	0.441319
Comorbidity	0.70198	0.366039	0.0551395
ICU admission	4.18759	1.00278	2.96718e-05
Duration	-0.181429	0.0633373	0.00417671
Remdesivir treatment	2.62499	0.532424	8.21157e-07
CRP proteins	-0.00465864	0.00334056	0.163146
White blood cells	0.157906	0.0963759	0.101331
